# Supplementary material for: The Potential Role of Complement System in the Progression of Ovarian Clear Cell Carcinoma Inferred from the Gene Ontology-Based Immunofunctionome Analysis
Source: Int J Mol Sci. 2020 Apr 17;21(8):2824. doi: 10.3390/ijms21082824 (PMC7216156; doi:10.3390/ijms21082824)
Supplement: Supplementary file 1 [file ijms-21-02824-s001.zip]

Archive with 9 entries (8 files):
- ijms-730600-Supplementary Files-to conversion/
- ijms-730600-Supplementary Files-to conversion/Figure S1 Three immune-related genes (CFP, C9, and C5) of the complement system associated with good survival outcomes.docx
- ijms-730600-Supplementary Files-to conversion/Figure S1 Three immune-related genes (CFP, C9, and C5) of the complement system associated with good survival outcomes.pdf
- ijms-730600-Supplementary Files-to conversion/Figure S2 Four immune-related genes (VSIG, C8b, C7 and C5) of the complement system associated with poor survival outcomes.docx
- ijms-730600-Supplementary Files-to conversion/Figure S2 Four immune-related genes (VSIG, C8b, C7 and C5) of the complement system associated with poor survival outcomes.pdf
- ijms-730600-Supplementary Files-to conversion/Table S1 OCCC caselist.xlsx
- ijms-730600-Supplementary Files-to conversion/Table S2 immunofunctionome OCCC stage table.xlsx
- ijms-730600-Supplementary Files-to conversion/Table S3 dysfunctional pathway OCCC table.xlsx
- ijms-730600-Supplementary Files-to conversion/Table S4 DEGs of activation of alternative pathway of complement system for OCCC.xlsx
