# Supplementary material for: The Potential Role of Complement System in the Progression of Ovarian Clear Cell Carcinoma Inferred from the Gene Ontology-Based Immunofunctionome Analysis
Source: Int J Mol Sci. 2020 Apr 17;21(8):2824. doi: 10.3390/ijms21082824 (PMC7216156; doi:10.3390/ijms21082824)
Supplement: Supplementary file 1 [file ijms-21-02824-s001.zip › ijms-730600-Supplementary Files-to conversion/Table S1 OCCC caselist.xlsx]

## Sheet: caselist
Title	Organism	SourceName	group	disStatus	Platform	Series	FTP	Accession	ID
ovary	Homo sapiens	control	control	NA	GPL570	GSE12034 Dataset	ftp://ftp.ncbi.nlm.nih.gov/geo/samples/GSM304nnn/GSM304262/	GSM304262	300304262
ovary	Homo sapiens	control	control	NA	GPL570	GSE12034 Dataset	ftp://ftp.ncbi.nlm.nih.gov/geo/samples/GSM304nnn/GSM304261/	GSM304261	300304261
ovary	Homo sapiens	control	control	NA	GPL570	GSE12034 Dataset	ftp://ftp.ncbi.nlm.nih.gov/geo/samples/GSM304nnn/GSM304260/	GSM304260	300304260
ovary	Homo sapiens	control	control	NA	GPL570	GSE34526	ftp://ftp.ncbi.nlm.nih.gov/geo/samples/GSM850nnn/GSM850529/	GSM850529	300850529
ovary	Homo sapiens	control	control	NA	GPL570	GSE34527	ftp://ftp.ncbi.nlm.nih.gov/geo/samples/GSM850nnn/GSM850528/	GSM850528	300850528
ovary	Homo sapiens	control	control	NA	GPL570	GSE34528	ftp://ftp.ncbi.nlm.nih.gov/geo/samples/GSM850nnn/GSM850527/	GSM850527	300850527
ovary	Homo sapiens	control	control	NA	GPL570	GSE36668	ftp://ftp.ncbi.nlm.nih.gov/geo/samples/GSM898nnn/GSM898308/	GSM898308	300898308
ovary	Homo sapiens	control	control	NA	GPL570	GSE36668	ftp://ftp.ncbi.nlm.nih.gov/geo/samples/GSM898nnn/GSM898307/	GSM898307	300898307
ovary	Homo sapiens	control	control	NA	GPL570	GSE36668	ftp://ftp.ncbi.nlm.nih.gov/geo/samples/GSM898nnn/GSM898306/	GSM898306	300898306
ovary	Homo sapiens	control	control	NA	GPL570	GSE36668	ftp://ftp.ncbi.nlm.nih.gov/geo/samples/GSM898nnn/GSM898305/	GSM898305	300898305
ovary	Homo sapiens	control	control	NA	GPL570	GSE14407	ftp://ftp.ncbi.nlm.nih.gov/geo/samples/GSM359nnn/GSM359983/	GSM359983	300359983
ovary	Homo sapiens	control	control	NA	GPL570	GSE14407	ftp://ftp.ncbi.nlm.nih.gov/geo/samples/GSM359nnn/GSM359982/	GSM359982	300359982
ovary	Homo sapiens	control	control	NA	GPL570	GSE14407	ftp://ftp.ncbi.nlm.nih.gov/geo/samples/GSM359nnn/GSM359981/	GSM359981	300359981
ovary	Homo sapiens	control	control	NA	GPL570	GSE14407	ftp://ftp.ncbi.nlm.nih.gov/geo/samples/GSM359nnn/GSM359980/	GSM359980	300359980
ovary	Homo sapiens	control	control	NA	GPL570	GSE14407	ftp://ftp.ncbi.nlm.nih.gov/geo/samples/GSM359nnn/GSM359979/	GSM359979	300359979
ovary	Homo sapiens	control	control	NA	GPL570	GSE14407	ftp://ftp.ncbi.nlm.nih.gov/geo/samples/GSM359nnn/GSM359978/	GSM359978	300359978
ovary	Homo sapiens	control	control	NA	GPL570	GSE14407	ftp://ftp.ncbi.nlm.nih.gov/geo/samples/GSM359nnn/GSM359977/	GSM359977	300359977
ovary	Homo sapiens	control	control	NA	GPL570	GSE14407	ftp://ftp.ncbi.nlm.nih.gov/geo/samples/GSM359nnn/GSM359976/	GSM359976	300359976
ovary	Homo sapiens	control	control	NA	GPL570	GSE14407	ftp://ftp.ncbi.nlm.nih.gov/geo/samples/GSM359nnn/GSM359975/	GSM359975	300359975
ovary	Homo sapiens	control	control	NA	GPL570	GSE14407	ftp://ftp.ncbi.nlm.nih.gov/geo/samples/GSM359nnn/GSM359974/	GSM359974	300359974
ovary	Homo sapiens	control	control	NA	GPL570	GSE14407	ftp://ftp.ncbi.nlm.nih.gov/geo/samples/GSM359nnn/GSM359973/	GSM359973	300359973
ovary	Homo sapiens	control	control	NA	GPL570	GSE14407	ftp://ftp.ncbi.nlm.nih.gov/geo/samples/GSM359nnn/GSM359972/	GSM359972	300359972
ovary	Homo sapiens	control	control	NA	GPL570	GSE19383	ftp://ftp.ncbi.nlm.nih.gov/geo/samples/GSM481nnn/GSM481013/	GSM481013	300481013
ovary	Homo sapiens	control	control	NA	GPL570	GSE19383	ftp://ftp.ncbi.nlm.nih.gov/geo/samples/GSM481nnn/GSM481012/	GSM481012	300481012
ovary	Homo sapiens	control	control	NA	GPL570	GSE19383	ftp://ftp.ncbi.nlm.nih.gov/geo/samples/GSM481nnn/GSM481011/	GSM481011	300481011
ovary	Homo sapiens	control	control	NA	GPL570	GSE19383	ftp://ftp.ncbi.nlm.nih.gov/geo/samples/GSM481nnn/GSM481010/	GSM481010	300481010
ovary	Homo sapiens	control	control	NA	GPL570	GSE19383	ftp://ftp.ncbi.nlm.nih.gov/geo/samples/GSM481nnn/GSM481009/	GSM481009	300481009
ovary	Homo sapiens	control	control	NA	GPL570	GSE19383	ftp://ftp.ncbi.nlm.nih.gov/geo/samples/GSM481nnn/GSM481008/	GSM481008	300481008
ovary	Homo sapiens	control	control	NA	GPL570	GSE18520 GSE18521	ftp://ftp.ncbi.nlm.nih.gov/geo/samples/GSM462nnn/GSM462652/	GSM462652	300462652
ovary	Homo sapiens	control	control	NA	GPL570	GSE18520 GSE18521	ftp://ftp.ncbi.nlm.nih.gov/geo/samples/GSM462nnn/GSM462651/	GSM462651	300462651
ovary	Homo sapiens	control	control	NA	GPL570	GSE18520 GSE18521	ftp://ftp.ncbi.nlm.nih.gov/geo/samples/GSM462nnn/GSM462650/	GSM462650	300462650
ovary	Homo sapiens	control	control	NA	GPL570	GSE18520 GSE18521	ftp://ftp.ncbi.nlm.nih.gov/geo/samples/GSM462nnn/GSM462649/	GSM462649	300462649
ovary	Homo sapiens	control	control	NA	GPL570	GSE18520 GSE18521	ftp://ftp.ncbi.nlm.nih.gov/geo/samples/GSM462nnn/GSM462648/	GSM462648	300462648
ovary	Homo sapiens	control	control	NA	GPL570	GSE18520 GSE18521	ftp://ftp.ncbi.nlm.nih.gov/geo/samples/GSM462nnn/GSM462647/	GSM462647	300462647
ovary	Homo sapiens	control	control	NA	GPL570	GSE18520 GSE18521	ftp://ftp.ncbi.nlm.nih.gov/geo/samples/GSM462nnn/GSM462646/	GSM462646	300462646
ovary	Homo sapiens	control	control	NA	GPL570	GSE18520 GSE18521	ftp://ftp.ncbi.nlm.nih.gov/geo/samples/GSM462nnn/GSM462645/	GSM462645	300462645
ovary	Homo sapiens	control	control	NA	GPL570	GSE18520 GSE18521	ftp://ftp.ncbi.nlm.nih.gov/geo/samples/GSM462nnn/GSM462644/	GSM462644	300462644
ovary	Homo sapiens	control	control	NA	GPL570	GSE18520 GSE18521	ftp://ftp.ncbi.nlm.nih.gov/geo/samples/GSM462nnn/GSM462643/	GSM462643	300462643
ovary	Homo sapiens	control	control	NA	GPL570	GSE7307	ftp://ftp.ncbi.nlm.nih.gov/geo/samples/GSM176nnn/GSM176318/	GSM176318	300176318
ovary	Homo sapiens	control	control	NA	GPL570	GSE7307	ftp://ftp.ncbi.nlm.nih.gov/geo/samples/GSM176nnn/GSM176237/	GSM176237	300176237
ovary	Homo sapiens	control	control	NA	GPL570	GSE7307	ftp://ftp.ncbi.nlm.nih.gov/geo/samples/GSM176nnn/GSM176136/	GSM176136	300176136
ovary	Homo sapiens	control	control	NA	GPL570	GSE7307	ftp://ftp.ncbi.nlm.nih.gov/geo/samples/GSM176nnn/GSM176131/	GSM176131	300176131
ovary	Homo sapiens	control	control	NA	GPL570	GSE7307	ftp://ftp.ncbi.nlm.nih.gov/geo/samples/GSM175nnn/GSM175789/	GSM175789	300175789
ovary	Homo sapiens	control	control	NA	GPL570	GSE23391 GSE23392	ftp://ftp.ncbi.nlm.nih.gov/geo/samples/GSM573nnn/GSM573685/	GSM573685	300573685
ovary	Homo sapiens	control	control	NA	GPL570	GSE23391 GSE23392	ftp://ftp.ncbi.nlm.nih.gov/geo/samples/GSM573nnn/GSM573684/	GSM573684	300573684
ovary	Homo sapiens	control	control	NA	GPL570	GSE23391 GSE23392	ftp://ftp.ncbi.nlm.nih.gov/geo/samples/GSM573nnn/GSM573683/	GSM573683	300573683
ovary	Homo sapiens	control	control	NA	GPL570	GSE23391 GSE23392	ftp://ftp.ncbi.nlm.nih.gov/geo/samples/GSM573nnn/GSM573682/	GSM573682	300573682
ovary	Homo sapiens	control	control	NA	GPL570	GSE23391 GSE23392	ftp://ftp.ncbi.nlm.nih.gov/geo/samples/GSM573nnn/GSM573681/	GSM573681	300573681
ovary	Homo sapiens	control	control	NA	GPL570	GSE52037 GSE52460	ftp://ftp.ncbi.nlm.nih.gov/geo/samples/GSM1257nnn/GSM1257889/	GSM1257889	301257889
ovary	Homo sapiens	control	control	NA	GPL570	GSE52037 GSE52460	ftp://ftp.ncbi.nlm.nih.gov/geo/samples/GSM1257nnn/GSM1257888/	GSM1257888	301257888
ovary	Homo sapiens	control	control	NA	GPL570	GSE52037 GSE52460	ftp://ftp.ncbi.nlm.nih.gov/geo/samples/GSM1257nnn/GSM1257887/	GSM1257887	301257887
ovary	Homo sapiens	control	control	NA	GPL570	GSE52037 GSE52460	ftp://ftp.ncbi.nlm.nih.gov/geo/samples/GSM1257nnn/GSM1257886/	GSM1257886	301257886
ovary	Homo sapiens	control	control	NA	GPL570	GSE52037 GSE52460	ftp://ftp.ncbi.nlm.nih.gov/geo/samples/GSM1257nnn/GSM1257885/	GSM1257885	301257885
ovary	Homo sapiens	control	control	NA	GPL570	GSE52037 GSE52460	ftp://ftp.ncbi.nlm.nih.gov/geo/samples/GSM1257nnn/GSM1257884/	GSM1257884	301257884
ovary	Homo sapiens	control	control	NA	GPL570	GSE52037 GSE52460	ftp://ftp.ncbi.nlm.nih.gov/geo/samples/GSM1257nnn/GSM1257883/	GSM1257883	301257883
ovary	Homo sapiens	control	control	NA	GPL570	GSE52037 GSE52460	ftp://ftp.ncbi.nlm.nih.gov/geo/samples/GSM1257nnn/GSM1257882/	GSM1257882	301257882
ovary	Homo sapiens	control	control	NA	GPL570	GSE52037 GSE52460	ftp://ftp.ncbi.nlm.nih.gov/geo/samples/GSM1257nnn/GSM1257881/	GSM1257881	301257881
ovary	Homo sapiens	control	control	NA	GPL570	GSE52037 GSE52460	ftp://ftp.ncbi.nlm.nih.gov/geo/samples/GSM1257nnn/GSM1257880/	GSM1257880	301257880
ovary	Homo sapiens	control	control	NA	GPL570	GSE27651	ftp://ftp.ncbi.nlm.nih.gov/geo/samples/GSM372nnn/GSM372263/	GSM372263	300372263
ovary	Homo sapiens	control	control	NA	GPL570	GSE27651	ftp://ftp.ncbi.nlm.nih.gov/geo/samples/GSM372nnn/GSM372262/	GSM372262	300372262
ovary	Homo sapiens	control	control	NA	GPL570	GSE27651	ftp://ftp.ncbi.nlm.nih.gov/geo/samples/GSM372nnn/GSM372261/	GSM372261	300372261
ovary	Homo sapiens	control	control	NA	GPL570	GSE27651	ftp://ftp.ncbi.nlm.nih.gov/geo/samples/GSM372nnn/GSM372260/	GSM372260	300372260
ovary	Homo sapiens	control	control	NA	GPL570	GSE27651	ftp://ftp.ncbi.nlm.nih.gov/geo/samples/GSM372nnn/GSM372259/	GSM372259	300372259
ovary	Homo sapiens	control	control	NA	GPL570	GSE27651	ftp://ftp.ncbi.nlm.nih.gov/geo/samples/GSM372nnn/GSM372258/	GSM372258	300372258
ovary	Homo sapiens	control	control	NA	GPL570	GSE25427 GSE25429	ftp://ftp.ncbi.nlm.nih.gov/geo/samples/GSM624nnn/GSM624163/	GSM624163	300624163
ovary	Homo sapiens	control	control	NA	GPL570	GSE25427 GSE25429	ftp://ftp.ncbi.nlm.nih.gov/geo/samples/GSM624nnn/GSM624162/	GSM624162	300624162
ovary	Homo sapiens	control	control	NA	GPL570	GSE25427 GSE25429	ftp://ftp.ncbi.nlm.nih.gov/geo/samples/GSM624nnn/GSM624146/	GSM624146	300624146
ovary	Homo sapiens	control	control	NA	GPL570	GSE25427 GSE25429	ftp://ftp.ncbi.nlm.nih.gov/geo/samples/GSM624nnn/GSM624145/	GSM624145	300624145
ovary	Homo sapiens	control	control	NA	GPL570	GSE14001	ftp://ftp.ncbi.nlm.nih.gov/geo/samples/GSM351nnn/GSM351320/	GSM351320	300351320
ovary	Homo sapiens	control	control	NA	GPL570	GSE14001	ftp://ftp.ncbi.nlm.nih.gov/geo/samples/GSM351nnn/GSM351318/	GSM351318	300351318
ovary	Homo sapiens	control	control	NA	GPL570	GSE40266	ftp://ftp.ncbi.nlm.nih.gov/geo/samples/GSM989nnn/GSM989499/	GSM989499	300989499
ovary	Homo sapiens	control	control	NA	GPL570	GSE40266	ftp://ftp.ncbi.nlm.nih.gov/geo/samples/GSM989nnn/GSM989496/	GSM989496	300989496
ovary	Homo sapiens	control	control	NA	GPL570	GSE40266	ftp://ftp.ncbi.nlm.nih.gov/geo/samples/GSM989nnn/GSM989494/	GSM989494	300989494
ovary	Homo sapiens	control	control	NA	GPL570	GSE40266	ftp://ftp.ncbi.nlm.nih.gov/geo/samples/GSM989nnn/GSM989492/	GSM989492	300989492
ovary	Homo sapiens	control	control	NA	GPL570	GSE40266	ftp://ftp.ncbi.nlm.nih.gov/geo/samples/GSM989nnn/GSM989490/	GSM989490	300989490
ovary	Homo sapiens	control	control	NA	GPL570	GSE40266	ftp://ftp.ncbi.nlm.nih.gov/geo/samples/GSM989nnn/GSM989488/	GSM989488	300989488
ovary	Homo sapiens	control	control	NA	GPL570	GSE40266	ftp://ftp.ncbi.nlm.nih.gov/geo/samples/GSM989nnn/GSM989485/	GSM989485	300989485
ovary	Homo sapiens	control	control	NA	GPL570	GSE40266	ftp://ftp.ncbi.nlm.nih.gov/geo/samples/GSM989nnn/GSM989483/	GSM989483	300989483
ovary	Homo sapiens	control	control	NA	GPL570	GSE40266	ftp://ftp.ncbi.nlm.nih.gov/geo/samples/GSM989nnn/GSM989481/	GSM989481	300989481
ovary	Homo sapiens	control	control	NA	GPL570	GSE15578	ftp://ftp.ncbi.nlm.nih.gov/geo/samples/GSM389nnn/GSM389794/	GSM389794	300389794
ovary	Homo sapiens	control	control	NA	GPL570	GSE15578	ftp://ftp.ncbi.nlm.nih.gov/geo/samples/GSM389nnn/GSM389791/	GSM389791	300389791
ovary	Homo sapiens	control	control	NA	GPL570	GSE15578	ftp://ftp.ncbi.nlm.nih.gov/geo/samples/GSM389nnn/GSM389790/	GSM389790	300389790
ovary	Homo sapiens	control	control	NA	GPL570	GSE15578	ftp://ftp.ncbi.nlm.nih.gov/geo/samples/GSM389nnn/GSM389789/	GSM389789	300389789
ovary	Homo sapiens	control	control	NA	GPL570	GSE15578	ftp://ftp.ncbi.nlm.nih.gov/geo/samples/GSM389nnn/GSM389783/	GSM389783	300389783
ovary	Homo sapiens	control	control	NA	GPL570	GSE15578	ftp://ftp.ncbi.nlm.nih.gov/geo/samples/GSM389nnn/GSM389782/	GSM389782	300389782
ovary	Homo sapiens	control	control	NA	GPL570	GSE29450	ftp://ftp.ncbi.nlm.nih.gov/geo/samples/GSM729nnn/GSM729053/	GSM729053	300729053
ovary	Homo sapiens	control	control	NA	GPL570	GSE29450	ftp://ftp.ncbi.nlm.nih.gov/geo/samples/GSM729nnn/GSM729052/	GSM729052	300729052
ovary	Homo sapiens	control	control	NA	GPL570	GSE29450	ftp://ftp.ncbi.nlm.nih.gov/geo/samples/GSM729nnn/GSM729051/	GSM729051	300729051
ovary	Homo sapiens	control	control	NA	GPL570	GSE29450	ftp://ftp.ncbi.nlm.nih.gov/geo/samples/GSM729nnn/GSM729050/	GSM729050	300729050
ovary	Homo sapiens	control	control	NA	GPL570	GSE29450	ftp://ftp.ncbi.nlm.nih.gov/geo/samples/GSM729nnn/GSM729049/	GSM729049	300729049
ovary	Homo sapiens	control	control	NA	GPL570	GSE29450	ftp://ftp.ncbi.nlm.nih.gov/geo/samples/GSM729nnn/GSM729048/	GSM729048	300729048
ovary	Homo sapiens	control	control	NA	GPL570	GSE29450	ftp://ftp.ncbi.nlm.nih.gov/geo/samples/GSM729nnn/GSM729047/	GSM729047	300729047
ovary	Homo sapiens	control	control	NA	GPL570	GSE29450	ftp://ftp.ncbi.nlm.nih.gov/geo/samples/GSM729nnn/GSM729046/	GSM729046	300729046
ovary	Homo sapiens	control	control	NA	GPL570	GSE29450	ftp://ftp.ncbi.nlm.nih.gov/geo/samples/GSM729nnn/GSM729045/	GSM729045	300729045
ovary	Homo sapiens	control	control	NA	GPL570	GSE29450	ftp://ftp.ncbi.nlm.nih.gov/geo/samples/GSM729nnn/GSM729044/	GSM729044	300729044
ovary	Homo sapiens	control	control	NA	GPL6947	GSE16570 GSE16574	ftp://ftp.ncbi.nlm.nih.gov/geo/samples/GSM416nnn/GSM416674/	GSM416674	300416674
ovary	Homo sapiens	control	control	NA	GPL6947	GSE16570 GSE16574	ftp://ftp.ncbi.nlm.nih.gov/geo/samples/GSM416nnn/GSM416673/	GSM416673	300416673
ovary	Homo sapiens	control	control	NA	GPL6947	GSE16570 GSE16574	ftp://ftp.ncbi.nlm.nih.gov/geo/samples/GSM416nnn/GSM416672/	GSM416672	300416672
ovary	Homo sapiens	control	control	NA	GPL6947	GSE16570 GSE16574	ftp://ftp.ncbi.nlm.nih.gov/geo/samples/GSM416nnn/GSM416671/	GSM416671	300416671
ovary	Homo sapiens	control	control	NA	GPL6947	GSE16570 GSE16574	ftp://ftp.ncbi.nlm.nih.gov/geo/samples/GSM416nnn/GSM416670/	GSM416670	300416670
ovary	Homo sapiens	control	control	NA	GPL6947	GSE16570 GSE16574	ftp://ftp.ncbi.nlm.nih.gov/geo/samples/GSM416nnn/GSM416669/	GSM416669	300416669
ovary	Homo sapiens	control	control	NA	GPL7264	GSE51088	ftp://ftp.ncbi.nlm.nih.gov/geo/samples/GSM1238nnn/GSM1238309/	GSM1238309	301238309
ovary	Homo sapiens	control	control	NA	GPL7264	GSE51088	ftp://ftp.ncbi.nlm.nih.gov/geo/samples/GSM1238nnn/GSM1238299/	GSM1238299	301238299
ovary	Homo sapiens	control	control	NA	GPL7264	GSE51088	ftp://ftp.ncbi.nlm.nih.gov/geo/samples/GSM1238nnn/GSM1238280/	GSM1238280	301238280
ovary	Homo sapiens	control	control	NA	GPL7264	GSE51088	ftp://ftp.ncbi.nlm.nih.gov/geo/samples/GSM1238nnn/GSM1238274/	GSM1238274	301238274
ovary	Homo sapiens	control	control	NA	GPL7264	GSE51088	ftp://ftp.ncbi.nlm.nih.gov/geo/samples/GSM1238nnn/GSM1238271/	GSM1238271	301238271
ovary	Homo sapiens	control	control	NA	GPL7264	GSE51088	ftp://ftp.ncbi.nlm.nih.gov/geo/samples/GSM1238nnn/GSM1238266/	GSM1238266	301238266
ovary	Homo sapiens	control	control	NA	GPL7264	GSE51088	ftp://ftp.ncbi.nlm.nih.gov/geo/samples/GSM1238nnn/GSM1238265/	GSM1238265	301238265
ovary	Homo sapiens	control	control	NA	GPL7264	GSE51088	ftp://ftp.ncbi.nlm.nih.gov/geo/samples/GSM1238nnn/GSM1238254/	GSM1238254	301238254
ovary	Homo sapiens	control	control	NA	GPL7264	GSE51088	ftp://ftp.ncbi.nlm.nih.gov/geo/samples/GSM1238nnn/GSM1238248/	GSM1238248	301238248
ovary	Homo sapiens	control	control	NA	GPL7264	GSE51088	ftp://ftp.ncbi.nlm.nih.gov/geo/samples/GSM1238nnn/GSM1238247/	GSM1238247	301238247
ovary	Homo sapiens	control	control	NA	GPL7264	GSE51088	ftp://ftp.ncbi.nlm.nih.gov/geo/samples/GSM1238nnn/GSM1238187/	GSM1238187	301238187
ovary	Homo sapiens	control	control	NA	GPL7264	GSE51088	ftp://ftp.ncbi.nlm.nih.gov/geo/samples/GSM1238nnn/GSM1238185/	GSM1238185	301238185
ovary	Homo sapiens	control	control	NA	GPL7264	GSE51088	ftp://ftp.ncbi.nlm.nih.gov/geo/samples/GSM1238nnn/GSM1238177/	GSM1238177	301238177
ovary	Homo sapiens	control	control	NA	GPL7264	GSE51088	ftp://ftp.ncbi.nlm.nih.gov/geo/samples/GSM1238nnn/GSM1238170/	GSM1238170	301238170
ovary	Homo sapiens	control	control	NA	GPL7264	GSE51088	ftp://ftp.ncbi.nlm.nih.gov/geo/samples/GSM1238nnn/GSM1238157/	GSM1238157	301238157
ovary	Homo sapiens	control	control	NA	GPL96	GSE34405	ftp://ftp.ncbi.nlm.nih.gov/geo/samples/GSM848nnn/GSM848595/	GSM848595	300848595
ovary	Homo sapiens	control	control	NA	GPL96	GSE34405	ftp://ftp.ncbi.nlm.nih.gov/geo/samples/GSM848nnn/GSM848594/	GSM848594	300848594
ovary	Homo sapiens	control	control	NA	GPL96	GSE34405	ftp://ftp.ncbi.nlm.nih.gov/geo/samples/GSM848nnn/GSM848593/	GSM848593	300848593
ovary	Homo sapiens	control	control	NA	GPL96	GSE18155	ftp://ftp.ncbi.nlm.nih.gov/geo/samples/GSM453nnn/GSM453866/	GSM453866	300453866
ovary	Homo sapiens	control	control	NA	GPL96	GSE18155	ftp://ftp.ncbi.nlm.nih.gov/geo/samples/GSM453nnn/GSM453865/	GSM453865	300453865
ovary	Homo sapiens	control	control	NA	GPL96	GSE18155	ftp://ftp.ncbi.nlm.nih.gov/geo/samples/GSM453nnn/GSM453864/	GSM453864	300453864
ovary	Homo sapiens	control	control	NA	GPL96	GSE26712	ftp://ftp.ncbi.nlm.nih.gov/geo/samples/GSM657nnn/GSM657528/	GSM657528	300657528
ovary	Homo sapiens	control	control	NA	GPL96	GSE26712	ftp://ftp.ncbi.nlm.nih.gov/geo/samples/GSM657nnn/GSM657527/	GSM657527	300657527
ovary	Homo sapiens	control	control	NA	GPL96	GSE26712	ftp://ftp.ncbi.nlm.nih.gov/geo/samples/GSM657nnn/GSM657526/	GSM657526	300657526
ovary	Homo sapiens	control	control	NA	GPL96	GSE26712	ftp://ftp.ncbi.nlm.nih.gov/geo/samples/GSM657nnn/GSM657525/	GSM657525	300657525
ovary	Homo sapiens	control	control	NA	GPL96	GSE26712	ftp://ftp.ncbi.nlm.nih.gov/geo/samples/GSM657nnn/GSM657524/	GSM657524	300657524
ovary	Homo sapiens	control	control	NA	GPL96	GSE26712	ftp://ftp.ncbi.nlm.nih.gov/geo/samples/GSM657nnn/GSM657523/	GSM657523	300657523
ovary	Homo sapiens	control	control	NA	GPL96	GSE26712	ftp://ftp.ncbi.nlm.nih.gov/geo/samples/GSM657nnn/GSM657522/	GSM657522	300657522
ovary	Homo sapiens	control	control	NA	GPL96	GSE26712	ftp://ftp.ncbi.nlm.nih.gov/geo/samples/GSM657nnn/GSM657521/	GSM657521	300657521
ovary	Homo sapiens	control	control	NA	GPL96	GSE26712	ftp://ftp.ncbi.nlm.nih.gov/geo/samples/GSM657nnn/GSM657520/	GSM657520	300657520
ovary	Homo sapiens	control	control	NA	GPL96	GSE26712	ftp://ftp.ncbi.nlm.nih.gov/geo/samples/GSM657nnn/GSM657519/	GSM657519	300657519
ovary	Homo sapiens	control	control	NA	GPL96	GSE6008	ftp://ftp.ncbi.nlm.nih.gov/geo/samples/GSM139nnn/GSM139479/	GSM139479	300139479
ovary	Homo sapiens	control	control	NA	GPL96	GSE6008	ftp://ftp.ncbi.nlm.nih.gov/geo/samples/GSM139nnn/GSM139478/	GSM139478	300139478
ovary	Homo sapiens	control	control	NA	GPL96	GSE6008	ftp://ftp.ncbi.nlm.nih.gov/geo/samples/GSM139nnn/GSM139477/	GSM139477	300139477
ovary	Homo sapiens	control	control	NA	GPL96	GSE6008	ftp://ftp.ncbi.nlm.nih.gov/geo/samples/GSM139nnn/GSM139476/	GSM139476	300139476
ovary	Homo sapiens	clear	clear	1	GPL570	GSE44104	ftp://ftp.ncbi.nlm.nih.gov/geo/samples/GSM1078nnn/GSM1078980/	GSM1078980	301078980
ovary	Homo sapiens	clear	clear	1	GPL570	GSE44104	ftp://ftp.ncbi.nlm.nih.gov/geo/samples/GSM1078nnn/GSM1078979/	GSM1078979	301078979
ovary	Homo sapiens	clear	clear	1	GPL570	GSE44104	ftp://ftp.ncbi.nlm.nih.gov/geo/samples/GSM1078nnn/GSM1078977/	GSM1078977	301078977
ovary	Homo sapiens	clear	clear	1	GPL570	GSE44104	ftp://ftp.ncbi.nlm.nih.gov/geo/samples/GSM1078nnn/GSM1078976/	GSM1078976	301078976
ovary	Homo sapiens	clear	clear	1	GPL570	GSE44104	ftp://ftp.ncbi.nlm.nih.gov/geo/samples/GSM1078nnn/GSM1078974/	GSM1078974	301078974
ovary	Homo sapiens	clear	clear	1	GPL96	GSE6008	ftp://ftp.ncbi.nlm.nih.gov/geo/samples/GSM139nnn/GSM139379/	GSM139379	300139379
ovary	Homo sapiens	clear	clear	2	GPL570	GSE44104	ftp://ftp.ncbi.nlm.nih.gov/geo/samples/GSM1078nnn/GSM1078981/	GSM1078981	301078981
ovary	Homo sapiens	clear	clear	3	GPL570	GSE44104	ftp://ftp.ncbi.nlm.nih.gov/geo/samples/GSM1078nnn/GSM1078978/	GSM1078978	301078978
ovary	Homo sapiens	clear	clear	3	GPL570	GSE44104	ftp://ftp.ncbi.nlm.nih.gov/geo/samples/GSM1078nnn/GSM1078975/	GSM1078975	301078975
ovary	Homo sapiens	clear	clear	3	GPL570	GSE44104	ftp://ftp.ncbi.nlm.nih.gov/geo/samples/GSM1078nnn/GSM1078973/	GSM1078973	301078973
ovary	Homo sapiens	clear	clear	3	GPL570	GSE44104	ftp://ftp.ncbi.nlm.nih.gov/geo/samples/GSM1078nnn/GSM1078972/	GSM1078972	301078972
ovary	Homo sapiens	clear	clear	4	GPL570	GSE20565	ftp://ftp.ncbi.nlm.nih.gov/geo/samples/GSM516nnn/GSM516756/	GSM516756	300516756
ovary	Homo sapiens	clear	clear	4	GPL570	GSE26193	ftp://ftp.ncbi.nlm.nih.gov/geo/samples/GSM642nnn/GSM642995/	GSM642995	300642995
ovary	Homo sapiens	clear	clear	4	GPL570	GSE44104	ftp://ftp.ncbi.nlm.nih.gov/geo/samples/GSM1078nnn/GSM1078983/	GSM1078983	301078983
ovary	Homo sapiens	clear	clear	4	GPL570	GSE44104	ftp://ftp.ncbi.nlm.nih.gov/geo/samples/GSM1078nnn/GSM1078982/	GSM1078982	301078982
ovary	Homo sapiens	clear	clear	4	GPL96	GSE6008	ftp://ftp.ncbi.nlm.nih.gov/geo/samples/GSM139nnn/GSM139378/	GSM139378	300139378
ovary	Homo sapiens	clear	clear	1A	GPL570	GSE20565	ftp://ftp.ncbi.nlm.nih.gov/geo/samples/GSM516nnn/GSM516785/	GSM516785	300516785
ovary	Homo sapiens	clear	clear	1A	GPL570	GSE20565	ftp://ftp.ncbi.nlm.nih.gov/geo/samples/GSM516nnn/GSM516743/	GSM516743	300516743
ovary	Homo sapiens	clear	clear	1A	GPL570	GSE55512	ftp://ftp.ncbi.nlm.nih.gov/geo/samples/GSM1338nnn/GSM1338409/	GSM1338409	301338409
ovary	Homo sapiens	clear	clear	1A	GPL570	GSE26193	ftp://ftp.ncbi.nlm.nih.gov/geo/samples/GSM643nnn/GSM643018/	GSM643018	300643018
ovary	Homo sapiens	clear	clear	1A	GPL570	GSE26193	ftp://ftp.ncbi.nlm.nih.gov/geo/samples/GSM642nnn/GSM642986/	GSM642986	300642986
ovary	Homo sapiens	clear	clear	1A	GPL7264	GSE51088	ftp://ftp.ncbi.nlm.nih.gov/geo/samples/GSM1238nnn/GSM1238214/	GSM1238214	301238214
ovary	Homo sapiens	clear	clear	1A	GPL96	GSE6008	ftp://ftp.ncbi.nlm.nih.gov/geo/samples/GSM139nnn/GSM139383/	GSM139383	300139383
ovary	Homo sapiens	clear	clear	1A	GPL96	GSE6008	ftp://ftp.ncbi.nlm.nih.gov/geo/samples/GSM139nnn/GSM139382/	GSM139382	300139382
ovary	Homo sapiens	clear	clear	1A	GPL96	GSE6008	ftp://ftp.ncbi.nlm.nih.gov/geo/samples/GSM139nnn/GSM139380/	GSM139380	300139380
ovary	Homo sapiens	clear	clear	1A	GPL96	GSE14764	ftp://ftp.ncbi.nlm.nih.gov/geo/samples/GSM368nnn/GSM368686/	GSM368686	300368686
ovary	Homo sapiens	clear	clear	1A	GPL96	GSE14764	ftp://ftp.ncbi.nlm.nih.gov/geo/samples/GSM368nnn/GSM368676/	GSM368676	300368676
ovary	Homo sapiens	clear	clear	1C	GPL570	GSE20565	ftp://ftp.ncbi.nlm.nih.gov/geo/samples/GSM516nnn/GSM516721/	GSM516721	300516721
ovary	Homo sapiens	clear	clear	1C	GPL570	GSE55512	ftp://ftp.ncbi.nlm.nih.gov/geo/samples/GSM1338nnn/GSM1338407/	GSM1338407	301338407
ovary	Homo sapiens	clear	clear	1C	GPL570	GSE26193	ftp://ftp.ncbi.nlm.nih.gov/geo/samples/GSM642nnn/GSM642971/	GSM642971	300642971
ovary	Homo sapiens	clear	clear	1C	GPL7264	GSE51088	ftp://ftp.ncbi.nlm.nih.gov/geo/samples/GSM1238nnn/GSM1238258/	GSM1238258	301238258
ovary	Homo sapiens	clear	clear	1C	GPL96	GSE6008	ftp://ftp.ncbi.nlm.nih.gov/geo/samples/GSM139nnn/GSM139384/	GSM139384	300139384
ovary	Homo sapiens	clear	clear	1C	GPL96	GSE14764	ftp://ftp.ncbi.nlm.nih.gov/geo/samples/GSM368nnn/GSM368684/	GSM368684	300368684
ovary	Homo sapiens	clear	clear	2A	GPL570	GSE20565	ftp://ftp.ncbi.nlm.nih.gov/geo/samples/GSM516nnn/GSM516764/	GSM516764	300516764
ovary	Homo sapiens	clear	clear	2A	GPL570	GSE26193	ftp://ftp.ncbi.nlm.nih.gov/geo/samples/GSM643nnn/GSM643001/	GSM643001	300643001
ovary	Homo sapiens	clear	clear	2C	GPL96	GSE6008	ftp://ftp.ncbi.nlm.nih.gov/geo/samples/GSM139nnn/GSM139381/	GSM139381	300139381
ovary	Homo sapiens	clear	clear	3B	GPL570	GSE20565	ftp://ftp.ncbi.nlm.nih.gov/geo/samples/GSM516nnn/GSM516711/	GSM516711	300516711
ovary	Homo sapiens	clear	clear	3B	GPL570	GSE26193	ftp://ftp.ncbi.nlm.nih.gov/geo/samples/GSM642nnn/GSM642962/	GSM642962	300642962
ovary	Homo sapiens	clear	clear	3B	GPL570	GSE30161	ftp://ftp.ncbi.nlm.nih.gov/geo/samples/GSM746nnn/GSM746874/	GSM746874	300746874
ovary	Homo sapiens	clear	clear	3B	GPL570	GSE30161	ftp://ftp.ncbi.nlm.nih.gov/geo/samples/GSM746nnn/GSM746865/	GSM746865	300746865
ovary	Homo sapiens	clear	clear	3C	GPL570	GSE30161	ftp://ftp.ncbi.nlm.nih.gov/geo/samples/GSM746nnn/GSM746883/	GSM746883	300746883
ovary	Homo sapiens	clear	clear	3C	GPL570	GSE30161	ftp://ftp.ncbi.nlm.nih.gov/geo/samples/GSM746nnn/GSM746870/	GSM746870	300746870
ovary	Homo sapiens	clear	clear	3C	GPL7264	GSE51088	ftp://ftp.ncbi.nlm.nih.gov/geo/samples/GSM1238nnn/GSM1238252/	GSM1238252	301238252
ovary	Homo sapiens	clear	clear	3C	GPL96	GSE6008	ftp://ftp.ncbi.nlm.nih.gov/geo/samples/GSM139nnn/GSM139377/	GSM139377	300139377
ovary	Homo sapiens	clear	clear	NA	GPL570	GSE63885	ftp://ftp.ncbi.nlm.nih.gov/geo/samples/GSM1559nnn/GSM1559399/	GSM1559399	301559399
ovary	Homo sapiens	clear	clear	NA	GPL570	GSE63885	ftp://ftp.ncbi.nlm.nih.gov/geo/samples/GSM1559nnn/GSM1559398/	GSM1559398	301559398
ovary	Homo sapiens	clear	clear	NA	GPL570	GSE63885	ftp://ftp.ncbi.nlm.nih.gov/geo/samples/GSM1559nnn/GSM1559397/	GSM1559397	301559397
ovary	Homo sapiens	clear	clear	NA	GPL570	GSE63885	ftp://ftp.ncbi.nlm.nih.gov/geo/samples/GSM1559nnn/GSM1559396/	GSM1559396	301559396
ovary	Homo sapiens	clear	clear	NA	GPL570	GSE63885	ftp://ftp.ncbi.nlm.nih.gov/geo/samples/GSM1559nnn/GSM1559395/	GSM1559395	301559395
ovary	Homo sapiens	clear	clear	NA	GPL570	GSE63885	ftp://ftp.ncbi.nlm.nih.gov/geo/samples/GSM1559nnn/GSM1559394/	GSM1559394	301559394
ovary	Homo sapiens	clear	clear	NA	GPL570	GSE63885	ftp://ftp.ncbi.nlm.nih.gov/geo/samples/GSM1559nnn/GSM1559393/	GSM1559393	301559393
ovary	Homo sapiens	clear	clear	NA	GPL570	GSE63885	ftp://ftp.ncbi.nlm.nih.gov/geo/samples/GSM1559nnn/GSM1559392/	GSM1559392	301559392
ovary	Homo sapiens	clear	clear	NA	GPL570	GSE63885	ftp://ftp.ncbi.nlm.nih.gov/geo/samples/GSM1559nnn/GSM1559391/	GSM1559391	301559391
ovary	Homo sapiens	clear	clear	NA	GPL570	GSE29450	ftp://ftp.ncbi.nlm.nih.gov/geo/samples/GSM729nnn/GSM729043/	GSM729043	300729043
ovary	Homo sapiens	clear	clear	NA	GPL570	GSE29450	ftp://ftp.ncbi.nlm.nih.gov/geo/samples/GSM729nnn/GSM729042/	GSM729042	300729042
ovary	Homo sapiens	clear	clear	NA	GPL570	GSE29450	ftp://ftp.ncbi.nlm.nih.gov/geo/samples/GSM729nnn/GSM729041/	GSM729041	300729041
ovary	Homo sapiens	clear	clear	NA	GPL570	GSE29450	ftp://ftp.ncbi.nlm.nih.gov/geo/samples/GSM729nnn/GSM729040/	GSM729040	300729040
ovary	Homo sapiens	clear	clear	NA	GPL570	GSE29450	ftp://ftp.ncbi.nlm.nih.gov/geo/samples/GSM729nnn/GSM729039/	GSM729039	300729039
ovary	Homo sapiens	clear	clear	NA	GPL570	GSE29450	ftp://ftp.ncbi.nlm.nih.gov/geo/samples/GSM729nnn/GSM729038/	GSM729038	300729038
ovary	Homo sapiens	clear	clear	NA	GPL570	GSE29450	ftp://ftp.ncbi.nlm.nih.gov/geo/samples/GSM729nnn/GSM729037/	GSM729037	300729037
ovary	Homo sapiens	clear	clear	NA	GPL570	GSE29450	ftp://ftp.ncbi.nlm.nih.gov/geo/samples/GSM729nnn/GSM729036/	GSM729036	300729036
ovary	Homo sapiens	clear	clear	NA	GPL570	GSE29450	ftp://ftp.ncbi.nlm.nih.gov/geo/samples/GSM729nnn/GSM729035/	GSM729035	300729035
ovary	Homo sapiens	clear	clear	NA	GPL570	GSE29450	ftp://ftp.ncbi.nlm.nih.gov/geo/samples/GSM729nnn/GSM729034/	GSM729034	300729034
ovary	Homo sapiens	clear	clear	NA	GPL6244	GSE54807 GSE54809	ftp://ftp.ncbi.nlm.nih.gov/geo/samples/GSM1324nnn/GSM1324310/	GSM1324310	301324310
ovary	Homo sapiens	clear	clear	NA	GPL6244	GSE54807 GSE54809	ftp://ftp.ncbi.nlm.nih.gov/geo/samples/GSM1324nnn/GSM1324307/	GSM1324307	301324307
ovary	Homo sapiens	clear	clear	NA	GPL6244	GSE54807 GSE54809	ftp://ftp.ncbi.nlm.nih.gov/geo/samples/GSM1324nnn/GSM1324305/	GSM1324305	301324305
ovary	Homo sapiens	clear	clear	NA	GPL6244	GSE54807 GSE54809	ftp://ftp.ncbi.nlm.nih.gov/geo/samples/GSM1324nnn/GSM1324299/	GSM1324299	301324299
ovary	Homo sapiens	clear	clear	NA	GPL6244	GSE54807 GSE54809	ftp://ftp.ncbi.nlm.nih.gov/geo/samples/GSM1324nnn/GSM1324298/	GSM1324298	301324298
ovary	Homo sapiens	clear	clear	NA	GPL6244	GSE54807 GSE54809	ftp://ftp.ncbi.nlm.nih.gov/geo/samples/GSM1324nnn/GSM1324295/	GSM1324295	301324295
ovary	Homo sapiens	clear	clear	NA	GPL6244	GSE54807 GSE54809	ftp://ftp.ncbi.nlm.nih.gov/geo/samples/GSM1324nnn/GSM1324293/	GSM1324293	301324293
ovary	Homo sapiens	clear	clear	NA	GPL6244	GSE54807 GSE54809	ftp://ftp.ncbi.nlm.nih.gov/geo/samples/GSM1324nnn/GSM1324292/	GSM1324292	301324292
ovary	Homo sapiens	clear	clear	NA	GPL6244	GSE54807 GSE54809	ftp://ftp.ncbi.nlm.nih.gov/geo/samples/GSM1324nnn/GSM1324291/	GSM1324291	301324291
ovary	Homo sapiens	clear	clear	NA	GPL6244	GSE54807 GSE54809	ftp://ftp.ncbi.nlm.nih.gov/geo/samples/GSM1324nnn/GSM1324290/	GSM1324290	301324290
ovary	Homo sapiens	clear	clear	NA	GPL6244	GSE54807 GSE54809	ftp://ftp.ncbi.nlm.nih.gov/geo/samples/GSM1324nnn/GSM1324288/	GSM1324288	301324288
ovary	Homo sapiens	clear	clear	NA	GPL6244	GSE54807 GSE54809	ftp://ftp.ncbi.nlm.nih.gov/geo/samples/GSM1324nnn/GSM1324287/	GSM1324287	301324287
ovary	Homo sapiens	clear	clear	NA	GPL6947	GSE16570 GSE16574	ftp://ftp.ncbi.nlm.nih.gov/geo/samples/GSM416nnn/GSM416684/	GSM416684	300416684
ovary	Homo sapiens	clear	clear	NA	GPL6947	GSE16570 GSE16574	ftp://ftp.ncbi.nlm.nih.gov/geo/samples/GSM416nnn/GSM416683/	GSM416683	300416683
ovary	Homo sapiens	clear	clear	NA	GPL6947	GSE16570 GSE16574	ftp://ftp.ncbi.nlm.nih.gov/geo/samples/GSM416nnn/GSM416682/	GSM416682	300416682
ovary	Homo sapiens	clear	clear	NA	GPL6947	GSE16570 GSE16574	ftp://ftp.ncbi.nlm.nih.gov/geo/samples/GSM416nnn/GSM416681/	GSM416681	300416681
ovary	Homo sapiens	clear	clear	NA	GPL6947	GSE16570 GSE16574	ftp://ftp.ncbi.nlm.nih.gov/geo/samples/GSM416nnn/GSM416680/	GSM416680	300416680
ovary	Homo sapiens	clear	clear	NA	GPL6947	GSE16570 GSE16574	ftp://ftp.ncbi.nlm.nih.gov/geo/samples/GSM416nnn/GSM416679/	GSM416679	300416679
ovary	Homo sapiens	clear	clear	NA	GPL6947	GSE16570 GSE16574	ftp://ftp.ncbi.nlm.nih.gov/geo/samples/GSM416nnn/GSM416678/	GSM416678	300416678
ovary	Homo sapiens	clear	clear	NA	GPL6947	GSE16570 GSE16574	ftp://ftp.ncbi.nlm.nih.gov/geo/samples/GSM416nnn/GSM416677/	GSM416677	300416677
ovary	Homo sapiens	clear	clear	NA	GPL6947	GSE16570 GSE16574	ftp://ftp.ncbi.nlm.nih.gov/geo/samples/GSM416nnn/GSM416676/	GSM416676	300416676
ovary	Homo sapiens	clear	clear	NA	GPL6947	GSE16570 GSE16574	ftp://ftp.ncbi.nlm.nih.gov/geo/samples/GSM416nnn/GSM416675/	GSM416675	300416675
