# Supplementary material for: The Potential Role of Complement System in the Progression of Ovarian Clear Cell Carcinoma Inferred from the Gene Ontology-Based Immunofunctionome Analysis
Source: Int J Mol Sci. 2020 Apr 17;21(8):2824. doi: 10.3390/ijms21082824 (PMC7216156; doi:10.3390/ijms21082824)
Supplement: Supplementary file 1 [file ijms-21-02824-s001.zip › ijms-730600-Supplementary Files-to conversion/Table S2 immunofunctionome OCCC stage table.xlsx]

## Sheet: Sheet1
Total stages(I~IV)				Early stages(I & II)				Advanced stages(III & IV)
Geneset	CWI	GOid		Geneset	CWI	GOid		Geneset	CWI	GOid
GO_IMMUNE_RESPONSE	0.217365	GO:0006955		GO_REGULATION_OF_HEMOPOIESIS	0.124708	GO:1903706		GO_IMMUNE_RESPONSE	0.209881	GO:0006955
GO_NEGATIVE_REGULATION_OF_IMMUNE_SYSTEM_PROCESS	0.12784	GO:0002683		GO_REGULATION_OF_LEUKOCYTE_MIGRATION	0.114656	GO:0002685		GO_IMMUNE_EFFECTOR_PROCESS	0.159404	GO:0002252
GO_REGULATION_OF_HEMOPOIESIS	0.110075	GO:1903706		GO_ADAPTIVE_IMMUNE_RESPONSE	0.0852673	GO:0002250		GO_NEGATIVE_REGULATION_OF_IMMUNE_SYSTEM_PROCESS	0.117057	GO:0002683
GO_REGULATION_OF_LEUKOCYTE_MIGRATION	0.10535	GO:0002685		GO_LEUKOCYTE_MEDIATED_IMMUNITY	0.0747509	GO:0002443		GO_REGULATION_OF_HEMOPOIESIS	0.0940797	GO:1903706
GO_LEUKOCYTE_MEDIATED_IMMUNITY	0.0649436	GO:0002443		GO_REGULATION_OF_ALPHA_BETA_T_CELL_ACTIVATION	0.0574288	GO:0046634		GO_LYMPHOCYTE_DIFFERENTIATION	0.0908822	GO:0030098
GO_MYELOID_LEUKOCYTE_ACTIVATION	0.0450509	GO:0002274		GO_B_CELL_ACTIVATION	0.0541954	GO:0042113		GO_REGULATION_OF_LEUKOCYTE_MIGRATION	0.0887106	GO:0002685
GO_REGULATION_OF_ALPHA_BETA_T_CELL_ACTIVATION	0.0426506	GO:0046634		GO_T_CELL_PROLIFERATION	0.0457347	GO:0042098		GO_IMMUNOGLOBULIN_PRODUCTION	0.0403906	GO:0002377
GO_REGULATION_OF_B_CELL_ACTIVATION	0.0319118	GO:0050864		GO_HUMORAL_IMMUNE_RESPONSE	0.0433944	GO:0006959		GO_REGULATION_OF_ALPHA_BETA_T_CELL_ACTIVATION	0.0388646	GO:0046634
GO_T_CELL_PROLIFERATION	0.0290994	GO:0042098		GO_CELL_ACTIVATION_INVOLVED_IN_IMMUNE_RESPONSE	0.0406627	GO:0002263		GO_REGULATION_OF_B_CELL_ACTIVATION	0.0360828	GO:0050864
GO_REGULATION_OF_IMMUNOGLOBULIN_PRODUCTION	0.0275983	GO:0002637		GO_REGULATION_OF_IMMUNOGLOBULIN_PRODUCTION	0.0406251	GO:0002637		GO_MYELOID_LEUKOCYTE_ACTIVATION	0.0315976	GO:0002274
GO_POSITIVE_REGULATION_OF_PRODUCTION_OF_MOLECULAR_MEDIATOR_OF_IMMUNE_RESPONSE	0.0211737	GO:0002702		GO_REGULATION_OF_ANTIGEN_RECEPTOR_MEDIATED_SIGNALING_PATHWAY	0.0237518	GO:0050854		GO_T_CELL_PROLIFERATION	0.0235244	GO:0042098
GO_ACUTE_INFLAMMATORY_RESPONSE	0.0177665	GO:0002526		GO_NEGATIVE_REGULATION_OF_IMMUNE_EFFECTOR_PROCESS	0.0237325	GO:0002698		GO_ANTIGEN_PROCESSING_AND_PRESENTATION	0.0213106	GO:0019882
GO_B_CELL_PROLIFERATION	0.0169231	GO:0042100		GO_NEGATIVE_REGULATION_OF_IMMUNE_RESPONSE	0.0232913	GO:0050777		GO_REGULATION_OF_INFLAMMATORY_RESPONSE	0.012526	GO:0050727
GO_CELLULAR_EXTRAVASATION	0.0147858	GO:0045123		GO_POSITIVE_REGULATION_OF_PRODUCTION_OF_MOLECULAR_MEDIATOR_OF_IMMUNE_RESPONSE	0.0226908	GO:0002702		GO_NATURAL_KILLER_CELL_ACTIVATION	0.0111229	GO:0030101
GO_T_CELL_SELECTION	0.0144172	GO:0045058		GO_T_CELL_SELECTION	0.0224773	GO:0045058		GO_LEUKOCYTE_HOMEOSTASIS	0.00672348	GO:0001776
GO_LEUKOCYTE_DEGRANULATION	0.013885	GO:0043299		GO_ACUTE_INFLAMMATORY_RESPONSE	0.0205034	GO:0002526		GO_SPLEEN_DEVELOPMENT	0.0047091	GO:0048536
GO_ANTIGEN_PROCESSING_AND_PRESENTATION_OF_PEPTIDE_ANTIGEN_VIA_MHC_CLASS_I	0.0136643	GO:0002474		GO_REGULATION_OF_MACROPHAGE_ACTIVATION	0.0167673	GO:0043030		GO_HEMATOPOIETIC_STEM_CELL_DIFFERENTIATION	0.00368642	GO:0060218
GO_MACROPHAGE_CHEMOTAXIS	0.0116942	GO:0048246		GO_NATURAL_KILLER_CELL_ACTIVATION	0.0154989	GO:0030101		GO_LYMPHOCYTE_COSTIMULATION	0.00363527	GO:0031294
GO_CD4_POSITIVE_ALPHA_BETA_T_CELL_ACTIVATION	0.0115785	GO:0035710		GO_ORGAN_OR_TISSUE_SPECIFIC_IMMUNE_RESPONSE	0.0152486	GO:0002251		GO_TOLERANCE_INDUCTION	0.00346709	GO:0002507
GO_LEUKOCYTE_HOMEOSTASIS	0.0108744	GO:0001776		GO_TOLERANCE_INDUCTION	0.0126574	GO:0002507		GO_GRANULOCYTE_DIFFERENTIATION	0.00234492	GO:0030851
GO_NATURAL_KILLER_CELL_ACTIVATION	0.0104247	GO:0030101		GO_LEUKOCYTE_DEGRANULATION	0.0119135	GO:0043299
GO_TOLERANCE_INDUCTION	0.00785939	GO:0002507		GO_REGULATION_OF_TYPE_2_IMMUNE_RESPONSE	0.0115676	GO:0002828
GO_SOMATIC_RECOMBINATION_OF_IMMUNOGLOBULIN_GENE_SEGMENTS	0.00582993	GO:0016447		GO_CYTOKINE_PRODUCTION_INVOLVED_IN_IMMUNE_RESPONSE	0.011235	GO:0002367
GO_SPLEEN_DEVELOPMENT	0.00526345	GO:0048536		GO_TOLL_LIKE_RECEPTOR_4_SIGNALING_PATHWAY	0.00989653	GO:0034142
GO_NEGATIVE_REGULATION_OF_INFLAMMATORY_RESPONSE	0.00493442	GO:0050728		GO_LEUKOCYTE_HOMEOSTASIS	0.0089786	GO:0001776
GO_HEMATOPOIETIC_STEM_CELL_DIFFERENTIATION	0.00301545	GO:0060218		GO_REGULATION_OF_ANTIGEN_PROCESSING_AND_PRESENTATION	0.00890507	GO:0002577
GO_DEFINITIVE_HEMOPOIESIS	0.00269888	GO:0060216		GO_MAST_CELL_ACTIVATION	0.00864209	GO:0045576
GO_POSITIVE_REGULATION_OF_ANTIGEN_PROCESSING_AND_PRESENTATION	0.00236035	GO:0002579		GO_ANTIGEN_PROCESSING_AND_PRESENTATION_OF_EXOGENOUS_PEPTIDE_ANTIGEN_VIA_MHC_CLASS_I	0.00814301	GO:0042590
GO_GRANULOCYTE_DIFFERENTIATION	0.00221784	GO:0030851		GO_SPLEEN_DEVELOPMENT	0.00677372	GO:0048536
GO_MATURE_B_CELL_DIFFERENTIATION	0.00212726	GO:0002335		GO_T_CELL_LINEAGE_COMMITMENT	0.00632046	GO:0002360
GO_REGULATION_OF_ANTIGEN_PROCESSING_AND_PRESENTATION_OF_PEPTIDE_ANTIGEN	0.0018761	GO:0002583		GO_RESPONSE_TO_TYPE_I_INTERFERON	0.0058246	GO:0034340
GO_REGULATION_OF_CHRONIC_INFLAMMATORY_RESPONSE	0.00167953	GO:0002676		GO_NEGATIVE_REGULATION_OF_INFLAMMATORY_RESPONSE	0.00551303	GO:0050728
GO_LEUKOCYTE_MIGRATION_INVOLVED_IN_INFLAMMATORY_RESPONSE	0.00106546	GO:0002523		GO_MICROGLIAL_CELL_ACTIVATION	0.00549451	GO:0001774
				GO_DEFINITIVE_HEMOPOIESIS	0.0036034	GO:0060216
				GO_GRANULOCYTE_DIFFERENTIATION	0.00334851	GO:0030851
				GO_REGULATION_OF_CHRONIC_INFLAMMATORY_RESPONSE	0.00301564	GO:0002676
				GO_POSITIVE_REGULATION_OF_TOLL_LIKE_RECEPTOR_SIGNALING_PATHWAY	0.00278244	GO:0034123
CWI:cluster weight index				CWI:cluster weight index				CWI:cluster weight index
