# Supplementary material for: The Potential Role of Complement System in the Progression of Ovarian Clear Cell Carcinoma Inferred from the Gene Ontology-Based Immunofunctionome Analysis
Source: Int J Mol Sci. 2020 Apr 17;21(8):2824. doi: 10.3390/ijms21082824 (PMC7216156; doi:10.3390/ijms21082824)
Supplement: Supplementary file 1 [file ijms-21-02824-s001.zip › ijms-730600-Supplementary Files-to conversion/Table S3 dysfunctional pathway OCCC table.xlsx]

## Sheet: Sheet1
Total stages(I~IV)				Early stages(I & II)				Advanced stages(III & IV)
Geneset	P value	GOid		Geneset	P value	GOid		Geneset	P value	GOid
GO_COMPLEMENT_ACTIVATION_ALTERNATIVE_PATHWAY	2.63093e-17	GO:0006957		GO_COMPLEMENT_ACTIVATION_ALTERNATIVE_PATHWAY	3.03047e-07	GO:0006957		GO_COMPLEMENT_ACTIVATION_ALTERNATIVE_PATHWAY	0.000125601	GO:0006957
GO_NEGATIVE_REGULATION_OF_LEUKOCYTE_MIGRATION	2.63093e-17	GO:0002686		GO_POSITIVE_REGULATION_OF_MACROPHAGE_ACTIVATION	3.03047e-07	GO:0043032		GO_NEGATIVE_REGULATION_OF_LEUKOCYTE_MIGRATION	0.000125601	GO:0002686
GO_REGULATION_OF_B_CELL_RECEPTOR_SIGNALING_PATHWAY	2.63093e-17	GO:0050855		GO_REGULATION_OF_B_CELL_RECEPTOR_SIGNALING_PATHWAY	3.53061e-07	GO:0050855		GO_POSITIVE_REGULATION_OF_IMMUNOGLOBULIN_SECRETION	0.000125601	GO:0051024
GO_NEGATIVE_REGULATION_OF_ALPHA_BETA_T_CELL_ACTIVATION	4.91665e-16	GO:0046636		GO_INNATE_IMMUNE_RESPONSE_IN_MUCOSA	5.64713e-07	GO:0002227		GO_NATURAL_KILLER_CELL_ACTIVATION	0.000132923	GO:0030101
GO_ANTIGEN_PROCESSING_AND_PRESENTATION_OF_EXOGENOUS_PEPTIDE_ANTIGEN_VIA_MHC_CLASS_I	7.19364e-15	GO:0042590		GO_NATURAL_KILLER_CELL_ACTIVATION	5.64713e-07	GO:0030101		GO_ANTIGEN_PROCESSING_AND_PRESENTATION_OF_EXOGENOUS_PEPTIDE_ANTIGEN_VIA_MHC_CLASS_I	0.000167177	GO:0042590
GO_POSITIVE_REGULATION_OF_IMMUNOGLOBULIN_SECRETION	7.19364e-15	GO:0051024		GO_POSITIVE_REGULATION_OF_IMMUNOGLOBULIN_PRODUCTION	5.64713e-07	GO:0002639		GO_INNATE_IMMUNE_RESPONSE_IN_MUCOSA	0.000167177	GO:0002227
GO_REGULATION_OF_ACTIVATED_T_CELL_PROLIFERATION	7.19364e-15	GO:0046006		GO_NEGATIVE_REGULATION_OF_LEUKOCYTE_MIGRATION	5.81076e-07	GO:0002686		GO_NEGATIVE_REGULATION_OF_CD4_POSITIVE_ALPHA_BETA_T_CELL_ACTIVATION	0.000167177	GO:2000515
GO_NATURAL_KILLER_CELL_MEDIATED_IMMUNITY	1.71323e-14	GO:0002228		GO_POSITIVE_REGULATION_OF_B_CELL_PROLIFERATION	1.86543e-06	GO:0030890		GO_REGULATION_OF_B_CELL_RECEPTOR_SIGNALING_PATHWAY	0.000186031	GO:0050855
GO_ACUTE_PHASE_RESPONSE	2.53813e-14	GO:0006953		GO_POSITIVE_REGULATION_OF_IMMUNOGLOBULIN_SECRETION	1.86543e-06	GO:0051024		GO_NEGATIVE_REGULATION_OF_ALPHA_BETA_T_CELL_ACTIVATION	0.000244023	GO:0046636
GO_REGULATION_OF_MACROPHAGE_CHEMOTAXIS	2.53813e-14	GO:0010758		GO_POSITIVE_REGULATION_OF_T_HELPER_1_TYPE_IMMUNE_RESPONSE	1.86543e-06	GO:0002827		GO_POSITIVE_REGULATION_OF_IMMUNOGLOBULIN_PRODUCTION	0.000244023	GO:0002639
GO_ACUTE_INFLAMMATORY_RESPONSE	5.73584e-14	GO:0002526		GO_REGULATION_OF_ACTIVATED_T_CELL_PROLIFERATION	1.86543e-06	GO:0046006		GO_POSITIVE_REGULATION_OF_MACROPHAGE_ACTIVATION	0.000244023	GO:0043032
GO_HUMORAL_IMMUNE_RESPONSE	5.73584e-14	GO:0006959		GO_REGULATION_OF_MACROPHAGE_CHEMOTAXIS	1.86543e-06	GO:0010758		GO_POSITIVE_REGULATION_OF_T_HELPER_1_TYPE_IMMUNE_RESPONSE	0.000244023	GO:0002827
GO_NEGATIVE_REGULATION_OF_CD4_POSITIVE_ALPHA_BETA_T_CELL_ACTIVATION	1.21952e-13	GO:2000515		GO_REGULATION_OF_MONONUCLEAR_CELL_MIGRATION	1.86543e-06	GO:0071675		GO_REGULATION_OF_ISOTYPE_SWITCHING	0.000289275	GO:0045191
GO_REGULATION_OF_T_CELL_DIFFERENTIATION	1.42464e-13	GO:0045580		GO_HUMORAL_IMMUNE_RESPONSE	2.25165e-06	GO:0006959		GO_HUMORAL_IMMUNE_RESPONSE	0.000289548	GO:0006959
GO_NEGATIVE_REGULATION_OF_LYMPHOCYTE_MEDIATED_IMMUNITY	1.93771e-13	GO:0002707		GO_POSITIVE_REGULATION_OF_LYMPHOCYTE_DIFFERENTIATION	2.39735e-06	GO:0045621		GO_NATURAL_KILLER_CELL_MEDIATED_IMMUNITY	0.000320326	GO:0002228
GO_ANTIGEN_PROCESSING_AND_PRESENTATION_OF_PEPTIDE_ANTIGEN_VIA_MHC_CLASS_I	3.91671e-13	GO:0002474		GO_REGULATION_OF_T_CELL_DIFFERENTIATION	2.39735e-06	GO:0045580		GO_REGULATION_OF_MACROPHAGE_CHEMOTAXIS	0.000320326	GO:0010758
GO_REGULATION_OF_NEUTROPHIL_MIGRATION	3.91671e-13	GO:1902622		GO_ACUTE_PHASE_RESPONSE	2.55362e-06	GO:0006953		GO_REGULATION_OF_MACROPHAGE_CYTOKINE_PRODUCTION	0.000495073	GO:0010935
GO_NATURAL_KILLER_CELL_ACTIVATION	4.76144e-13	GO:0030101		GO_LEUKOCYTE_DEGRANULATION	2.55362e-06	GO:0043299		GO_REGULATION_OF_NEUTROPHIL_MIGRATION	0.000495073	GO:1902622
GO_POSITIVE_REGULATION_OF_LYMPHOCYTE_DIFFERENTIATION	4.76144e-13	GO:0045621		GO_REGULATION_OF_ISOTYPE_SWITCHING	2.55362e-06	GO:0045191		GO_REGULATION_OF_T_HELPER_1_TYPE_IMMUNE_RESPONSE	0.000495073	GO:0002825
GO_REGULATION_OF_T_HELPER_1_TYPE_IMMUNE_RESPONSE	6.31968e-13	GO:0002825		GO_ANTIGEN_PROCESSING_AND_PRESENTATION_OF_EXOGENOUS_PEPTIDE_ANTIGEN_VIA_MHC_CLASS_I	2.65938e-06	GO:0042590		GO_REGULATION_OF_ACTIVATED_T_CELL_PROLIFERATION	0.000504189	GO:0046006
GO_POSITIVE_REGULATION_OF_IMMUNOGLOBULIN_PRODUCTION	7.33012e-13	GO:0002639		GO_ACUTE_INFLAMMATORY_RESPONSE	2.72591e-06	GO:0002526		GO_ANTIGEN_PROCESSING_AND_PRESENTATION_OF_PEPTIDE_ANTIGEN_VIA_MHC_CLASS_I	0.000575193	GO:0002474
GO_POSITIVE_REGULATION_OF_T_HELPER_1_TYPE_IMMUNE_RESPONSE	7.33012e-13	GO:0002827		GO_REGULATION_OF_NEUTROPHIL_MIGRATION	3.2998e-06	GO:1902622		GO_MICROGLIAL_CELL_ACTIVATION	0.000575193	GO:0001774
GO_INNATE_IMMUNE_RESPONSE_IN_MUCOSA	9.97022e-13	GO:0002227		GO_NATURAL_KILLER_CELL_MEDIATED_IMMUNITY	3.9141e-06	GO:0002228		GO_POSITIVE_REGULATION_OF_B_CELL_PROLIFERATION	0.000575193	GO:0030890
GO_REGULATION_OF_LYMPHOCYTE_DIFFERENTIATION	9.97022e-13	GO:0045619		GO_REGULATION_OF_IMMUNOGLOBULIN_SECRETION	3.9141e-06	GO:0051023		GO_NEGATIVE_REGULATION_OF_LYMPHOCYTE_MEDIATED_IMMUNITY	0.000579256	GO:0002707
GO_POSITIVE_REGULATION_OF_B_CELL_PROLIFERATION	1.2427e-12	GO:0030890		GO_REGULATION_OF_T_HELPER_1_TYPE_IMMUNE_RESPONSE	3.9141e-06	GO:0002825		GO_REGULATION_OF_HUMORAL_IMMUNE_RESPONSE	0.00067322	GO:0002920
GO_POSITIVE_REGULATION_OF_LEUKOCYTE_DIFFERENTIATION	1.98982e-12	GO:1902107		GO_REGULATION_OF_MACROPHAGE_CYTOKINE_PRODUCTION	4.29128e-06	GO:0010935		GO_LEUKOCYTE_DEGRANULATION	0.000731027	GO:0043299
GO_REGULATION_OF_B_CELL_PROLIFERATION	2.02656e-12	GO:0030888		GO_NEGATIVE_REGULATION_OF_CD4_POSITIVE_ALPHA_BETA_T_CELL_ACTIVATION	5.99798e-06	GO:2000515		GO_REGULATION_OF_MACROPHAGE_ACTIVATION	0.000756364	GO:0043030
GO_LEUKOCYTE_DEGRANULATION	2.89479e-12	GO:0043299		GO_NEGATIVE_REGULATION_OF_LYMPHOCYTE_MEDIATED_IMMUNITY	6.63792e-06	GO:0002707		GO_ANTIMICROBIAL_HUMORAL_RESPONSE	0.000802573	GO:0019730
GO_NEGATIVE_REGULATION_OF_ANTIGEN_RECEPTOR_MEDIATED_SIGNALING_PATHWAY	2.96101e-12	GO:0050858		GO_POSITIVE_REGULATION_OF_OSTEOCLAST_DIFFERENTIATION	6.71825e-06	GO:0045672		GO_REGULATION_OF_IMMUNOGLOBULIN_PRODUCTION	0.000867534	GO:0002637
GO_POSITIVE_REGULATION_OF_ACTIVATED_T_CELL_PROLIFERATION	3.28561e-12	GO:0042104		GO_POSITIVE_REGULATION_OF_ACTIVATED_T_CELL_PROLIFERATION	7.62145e-06	GO:0042104		GO_NEGATIVE_T_CELL_SELECTION	0.000939517	GO:0043383
GO_LYMPHOCYTE_MEDIATED_IMMUNITY	4.4568e-12	GO:0002449		GO_POSITIVE_REGULATION_OF_MYELOID_LEUKOCYTE_DIFFERENTIATION	7.65212e-06	GO:0002763		GO_T_CELL_MEDIATED_IMMUNITY	0.000939517	GO:0002456
GO_REGULATION_OF_B_CELL_ACTIVATION	6.42688e-12	GO:0050864		GO_REGULATION_OF_B_CELL_PROLIFERATION	9.89371e-06	GO:0030888		GO_INTERFERON_GAMMA_MEDIATED_SIGNALING_PATHWAY	0.00095412	GO:0060333
GO_ADAPTIVE_IMMUNE_RESPONSE_BASED_ON_SOMATIC_RECOMBINATION_OF_IMMUNE_RECEPTORS_BUILT_FROM_IMMUNOGLOBULIN_SUPERFAMILY_DOMAINS	7.03157e-12	GO:0002460		GO_NEGATIVE_REGULATION_OF_T_CELL_DIFFERENTIATION	9.97392e-06	GO:0045581		GO_REGULATION_OF_B_CELL_PROLIFERATION	0.00095412	GO:0030888
GO_REGULATION_OF_IMMUNOGLOBULIN_SECRETION	7.03157e-12	GO:0051023		GO_POSITIVE_REGULATION_OF_LEUKOCYTE_DIFFERENTIATION	9.97392e-06	GO:1902107		GO_POSITIVE_REGULATION_OF_LYMPHOCYTE_DIFFERENTIATION	0.000973668	GO:0045621
GO_T_CELL_MEDIATED_IMMUNITY	7.0323e-12	GO:0002456		GO_NEGATIVE_REGULATION_OF_ALPHA_BETA_T_CELL_ACTIVATION	1.09287e-05	GO:0046636		GO_REGULATION_OF_B_CELL_ACTIVATION	0.000988555	GO:0050864
GO_REGULATION_OF_LEUKOCYTE_DIFFERENTIATION	7.47806e-12	GO:1902105		GO_REGULATION_OF_MACROPHAGE_ACTIVATION	1.09287e-05	GO:0043030		GO_REGULATION_OF_T_CELL_DIFFERENTIATION	0.000988555	GO:0045580
GO_POSITIVE_REGULATION_OF_MYELOID_LEUKOCYTE_DIFFERENTIATION	1.4793e-11	GO:0002763		GO_REGULATION_OF_LYMPHOCYTE_DIFFERENTIATION	1.14849e-05	GO:0045619		GO_RESPONSE_TO_TYPE_I_INTERFERON	0.000988555	GO:0034340
GO_NEGATIVE_REGULATION_OF_T_CELL_DIFFERENTIATION	1.66727e-11	GO:0045581		GO_REGULATION_OF_NEUTROPHIL_CHEMOTAXIS	1.39429e-05	GO:0090022		GO_NEGATIVE_REGULATION_OF_LEUKOCYTE_CHEMOTAXIS	0.00100378	GO:0002689
GO_POSITIVE_REGULATION_OF_HEMOPOIESIS	1.71707e-11	GO:1903708		GO_REGULATION_OF_IMMUNOGLOBULIN_PRODUCTION	1.45572e-05	GO:0002637		GO_NEGATIVE_REGULATION_OF_ANTIGEN_RECEPTOR_MEDIATED_SIGNALING_PATHWAY	0.00100462	GO:0050858
GO_REGULATION_OF_MONONUCLEAR_CELL_MIGRATION	2.1327e-11	GO:0071675		GO_ANTIMICROBIAL_HUMORAL_RESPONSE	1.56591e-05	GO:0019730		GO_REGULATION_OF_IMMUNOGLOBULIN_SECRETION	0.00100462	GO:0051023
GO_REGULATION_OF_LEUKOCYTE_MIGRATION	2.23e-11	GO:0002685		GO_T_CELL_PROLIFERATION	1.59452e-05	GO:0042098		GO_T_CELL_LINEAGE_COMMITMENT	0.00104164	GO:0002360
GO_INTERFERON_GAMMA_MEDIATED_SIGNALING_PATHWAY	2.38567e-11	GO:0060333		GO_TOLL_LIKE_RECEPTOR_4_SIGNALING_PATHWAY	1.77031e-05	GO:0034142		GO_CD4_POSITIVE_OR_CD8_POSITIVE_ALPHA_BETA_T_CELL_LINEAGE_COMMITMENT	0.0011498	GO:0043369
GO_POSITIVE_REGULATION_OF_LYMPHOCYTE_MIGRATION	2.48807e-11	GO:2000403		GO_NEGATIVE_REGULATION_OF_ANTIGEN_RECEPTOR_MEDIATED_SIGNALING_PATHWAY	1.81837e-05	GO:0050858		GO_REGULATION_OF_LYMPHOCYTE_DIFFERENTIATION	0.0011498	GO:0045619
GO_POSITIVE_REGULATION_OF_MACROPHAGE_ACTIVATION	2.60019e-11	GO:0043032		GO_POSITIVE_REGULATION_OF_CELLULAR_EXTRAVASATION	2.17194e-05	GO:0002693		GO_NEGATIVE_REGULATION_OF_ALPHA_BETA_T_CELL_DIFFERENTIATION	0.00115509	GO:0046639
GO_REGULATION_OF_NEUTROPHIL_CHEMOTAXIS	2.75164e-11	GO:0090022		GO_SPLEEN_DEVELOPMENT	2.30296e-05	GO:0048536		GO_REGULATION_OF_MONONUCLEAR_CELL_MIGRATION	0.00115509	GO:0071675
GO_REGULATION_OF_HEMOPOIESIS	3.1886e-11	GO:1903706		GO_POSITIVE_REGULATION_OF_HEMOPOIESIS	3.12258e-05	GO:1903708		GO_POSITIVE_REGULATION_OF_MYELOID_LEUKOCYTE_DIFFERENTIATION	0.00119378	GO:0002763
GO_NEGATIVE_REGULATION_OF_MYELOID_CELL_DIFFERENTIATION	4.92207e-11	GO:0045638		GO_REGULATION_OF_ALPHA_BETA_T_CELL_ACTIVATION	3.51095e-05	GO:0046634		GO_REGULATION_OF_NEUTROPHIL_CHEMOTAXIS	0.00119755	GO:0090022
GO_NEGATIVE_REGULATION_OF_IMMUNE_RESPONSE	5.91712e-11	GO:0050777		GO_NATURAL_KILLER_CELL_ACTIVATION_INVOLVED_IN_IMMUNE_RESPONSE	4.33173e-05	GO:0002323		GO_NEGATIVE_REGULATION_OF_ADAPTIVE_IMMUNE_RESPONSE	0.00127762	GO:0002820
GO_POSITIVE_REGULATION_OF_CELLULAR_EXTRAVASATION	5.92909e-11	GO:0002693		GO_REGULATION_OF_B_CELL_ACTIVATION	4.72594e-05	GO:0050864		GO_NEGATIVE_REGULATION_OF_OSTEOCLAST_DIFFERENTIATION	0.00128801	GO:0045671
GO_SPLEEN_DEVELOPMENT	5.92909e-11	GO:0048536		GO_REGULATION_OF_LEUKOCYTE_DIFFERENTIATION	4.88346e-05	GO:1902105		GO_POSITIVE_REGULATION_OF_LEUKOCYTE_DIFFERENTIATION	0.00133384	GO:1902107
GO_NEGATIVE_REGULATION_OF_LEUKOCYTE_MEDIATED_IMMUNITY	6.092e-11	GO:0002704		GO_ORGAN_OR_TISSUE_SPECIFIC_IMMUNE_RESPONSE	6.42753e-05	GO:0002251		GO_POSITIVE_T_CELL_SELECTION	0.00146871	GO:0043368
GO_NEGATIVE_REGULATION_OF_ALPHA_BETA_T_CELL_DIFFERENTIATION	6.38239e-11	GO:0046639		GO_NEGATIVE_REGULATION_OF_ADAPTIVE_IMMUNE_RESPONSE	7.39716e-05	GO:0002820		GO_LYMPHOCYTE_MEDIATED_IMMUNITY	0.00155976	GO:0002449
GO_LEUKOCYTE_MEDIATED_IMMUNITY	7.3188e-11	GO:0002443		GO_NEGATIVE_REGULATION_OF_LYMPHOCYTE_DIFFERENTIATION	7.47701e-05	GO:0045620		GO_REGULATION_OF_LEUKOCYTE_DIFFERENTIATION	0.00183399	GO:1902105
GO_REGULATION_OF_ALPHA_BETA_T_CELL_ACTIVATION	8.53094e-11	GO:0046634		GO_REGULATION_OF_B_CELL_MEDIATED_IMMUNITY	7.74025e-05	GO:0002712		GO_REGULATION_OF_B_CELL_MEDIATED_IMMUNITY	0.00186149	GO:0002712
GO_NEGATIVE_REGULATION_OF_HEMOPOIESIS	9.10037e-11	GO:1903707		GO_MAST_CELL_ACTIVATION	0.000102827	GO:0045576		GO_NEGATIVE_REGULATION_OF_T_CELL_DIFFERENTIATION	0.00192994	GO:0045581
GO_REGULATION_OF_MACROPHAGE_CYTOKINE_PRODUCTION	1.10153e-10	GO:0010935		GO_RESPONSE_TO_TYPE_I_INTERFERON	0.000102827	GO:0034340		GO_NEGATIVE_REGULATION_OF_MYELOID_CELL_DIFFERENTIATION	0.0019669	GO:0045638
GO_REGULATION_OF_GRANULOCYTE_CHEMOTAXIS	1.65719e-10	GO:0071622		GO_REGULATION_OF_GRANULOCYTE_CHEMOTAXIS	0.00010567	GO:0071622		GO_POSITIVE_REGULATION_OF_CELLULAR_EXTRAVASATION	0.00207722	GO:0002693
GO_NEGATIVE_REGULATION_OF_LEUKOCYTE_DEGRANULATION	1.84675e-10	GO:0043301		GO_POSITIVE_REGULATION_OF_ALPHA_BETA_T_CELL_ACTIVATION	0.000115982	GO:0046635		GO_POSITIVE_REGULATION_OF_MYELOID_LEUKOCYTE_CYTOKINE_PRODUCTION_INVOLVED_IN_IMMUNE_RESPONSE	0.00223187	GO:0061081
GO_POSITIVE_REGULATION_OF_LEUKOCYTE_MIGRATION	1.84675e-10	GO:0002687		GO_POSITIVE_T_CELL_SELECTION	0.000120626	GO:0043368		GO_SOMATIC_RECOMBINATION_OF_IMMUNOGLOBULIN_GENE_SEGMENTS	0.00224675	GO:0016447
GO_REGULATION_OF_LEUKOCYTE_CHEMOTAXIS	2.04153e-10	GO:0002688		GO_POSITIVE_REGULATION_OF_NEUTROPHIL_MIGRATION	0.000121186	GO:1902624		GO_COMPLEMENT_ACTIVATION	0.00225917	GO:0006956
GO_NEGATIVE_REGULATION_OF_ADAPTIVE_IMMUNE_RESPONSE	2.26904e-10	GO:0002820		GO_NEGATIVE_T_CELL_SELECTION	0.000138815	GO:0043383		GO_LEUKOCYTE_MEDIATED_IMMUNITY	0.0023259	GO:0002443
GO_ADAPTIVE_IMMUNE_RESPONSE	2.28755e-10	GO:0002250		GO_REGULATION_OF_LEUKOCYTE_MIGRATION	0.000143503	GO:0002685		GO_SPLEEN_DEVELOPMENT	0.00233653	GO:0048536
GO_REGULATION_OF_MYELOID_CELL_DIFFERENTIATION	2.28755e-10	GO:0045637		GO_POSITIVE_REGULATION_OF_T_CELL_PROLIFERATION	0.000144053	GO:0042102		GO_CYTOKINE_PRODUCTION_INVOLVED_IN_IMMUNE_RESPONSE	0.00243369	GO:0002367
GO_NEGATIVE_REGULATION_OF_LEUKOCYTE_CHEMOTAXIS	2.42831e-10	GO:0002689		GO_ADAPTIVE_IMMUNE_RESPONSE	0.000155637	GO:0002250		GO_NEGATIVE_REGULATION_OF_LYMPHOCYTE_DIFFERENTIATION	0.00243369	GO:0045620
GO_NEGATIVE_REGULATION_OF_INFLAMMATORY_RESPONSE	2.58397e-10	GO:0050728		GO_NEGATIVE_REGULATION_OF_IMMUNE_RESPONSE	0.000168048	GO:0050777		GO_POSITIVE_REGULATION_OF_HEMOPOIESIS	0.00243369	GO:1903708
GO_REGULATION_OF_IMMUNOGLOBULIN_PRODUCTION	2.91628e-10	GO:0002637		GO_NEGATIVE_REGULATION_OF_INFLAMMATORY_RESPONSE	0.000168048	GO:0050728		GO_REGULATION_OF_LEUKOCYTE_MIGRATION	0.00243369	GO:0002685
GO_CELLULAR_EXTRAVASATION	3.14101e-10	GO:0045123		GO_REGULATION_OF_OSTEOCLAST_DIFFERENTIATION	0.000168048	GO:0045670		GO_B_CELL_MEDIATED_IMMUNITY	0.00253233	GO:0019724
GO_REGULATION_OF_MACROPHAGE_ACTIVATION	3.70509e-10	GO:0043030		GO_MICROGLIAL_CELL_ACTIVATION	0.000173026	GO:0001774		GO_ADAPTIVE_IMMUNE_RESPONSE_BASED_ON_SOMATIC_RECOMBINATION_OF_IMMUNE_RECEPTORS_BUILT_FROM_IMMUNOGLOBULIN_SUPERFAMILY_DOMAINS	0.0025717	GO:0002460
GO_REGULATION_OF_HUMORAL_IMMUNE_RESPONSE	4.18158e-10	GO:0002920		GO_MYELOID_CELL_ACTIVATION_INVOLVED_IN_IMMUNE_RESPONSE	0.000173026	GO:0002275		GO_NEGATIVE_REGULATION_OF_INFLAMMATORY_RESPONSE	0.00273428	GO:0050728
GO_NEGATIVE_REGULATION_OF_LYMPHOCYTE_DIFFERENTIATION	4.26428e-10	GO:0045620		GO_NEGATIVE_REGULATION_OF_HUMORAL_IMMUNE_RESPONSE	0.000178758	GO:0002921		GO_REGULATION_OF_CELLULAR_EXTRAVASATION	0.00301476	GO:0002691
GO_MYELOID_LEUKOCYTE_ACTIVATION	4.53959e-10	GO:0002274		GO_REGULATION_OF_HEMOPOIESIS	0.000178758	GO:1903706		GO_HUMORAL_IMMUNE_RESPONSE_MEDIATED_BY_CIRCULATING_IMMUNOGLOBULIN	0.0032439	GO:0002455
GO_B_CELL_MEDIATED_IMMUNITY	4.70716e-10	GO:0019724		GO_T_CELL_MEDIATED_IMMUNITY	0.000178945	GO:0002456		GO_NEGATIVE_REGULATION_OF_HEMOPOIESIS	0.00330336	GO:1903707
GO_REGULATION_OF_DENDRITIC_CELL_DIFFERENTIATION	5.42868e-10	GO:2001198		GO_ADAPTIVE_IMMUNE_RESPONSE_BASED_ON_SOMATIC_RECOMBINATION_OF_IMMUNE_RECEPTORS_BUILT_FROM_IMMUNOGLOBULIN_SUPERFAMILY_DOMAINS	0.000191652	GO:0002460		GO_REGULATION_OF_GRANULOCYTE_CHEMOTAXIS	0.00330336	GO:0071622
GO_COMPLEMENT_ACTIVATION	5.50418e-10	GO:0006956		GO_NEGATIVE_REGULATION_OF_LEUKOCYTE_MEDIATED_IMMUNITY	0.000226501	GO:0002704		GO_REGULATION_OF_REGULATORY_T_CELL_DIFFERENTIATION	0.00334668	GO:0045589
GO_LEUKOCYTE_HOMEOSTASIS	7.12431e-10	GO:0001776		GO_POSITIVE_REGULATION_OF_LEUKOCYTE_MIGRATION	0.000250195	GO:0002687		GO_NEGATIVE_REGULATION_OF_CD4_POSITIVE_ALPHA_BETA_T_CELL_DIFFERENTIATION	0.00339134	GO:0043371
GO_MICROGLIAL_CELL_ACTIVATION	7.41788e-10	GO:0001774		GO_REGULATION_OF_REGULATORY_T_CELL_DIFFERENTIATION	0.000250195	GO:0045589		GO_NEGATIVE_REGULATION_OF_T_CELL_PROLIFERATION	0.00339134	GO:0042130
GO_REGULATION_OF_CELLULAR_EXTRAVASATION	1.00152e-09	GO:0002691		GO_POSITIVE_REGULATION_OF_PRODUCTION_OF_MOLECULAR_MEDIATOR_OF_IMMUNE_RESPONSE	0.000276579	GO:0002702		GO_NEGATIVE_REGULATION_OF_HUMORAL_IMMUNE_RESPONSE	0.00356677	GO:0002921
GO_NEGATIVE_REGULATION_OF_IMMUNE_SYSTEM_PROCESS	1.1086e-09	GO:0002683		GO_NEGATIVE_REGULATION_OF_ALPHA_BETA_T_CELL_DIFFERENTIATION	0.000284866	GO:0046639		GO_NEUTROPHIL_ACTIVATION_INVOLVED_IN_IMMUNE_RESPONSE	0.00410637	GO:0002283
GO_MACROPHAGE_ACTIVATION	1.20147e-09	GO:0042116		GO_POSITIVE_REGULATION_OF_B_CELL_ACTIVATION	0.000284866	GO:0050871		GO_ADAPTIVE_IMMUNE_RESPONSE	0.00413841	GO:0002250
GO_POSITIVE_REGULATION_OF_T_CELL_PROLIFERATION	1.40933e-09	GO:0042102		GO_POSITIVE_REGULATION_OF_LYMPHOCYTE_MIGRATION	0.000303418	GO:2000403		GO_NEGATIVE_REGULATION_OF_B_CELL_ACTIVATION	0.00413841	GO:0050869
GO_REGULATION_OF_LYMPHOCYTE_MIGRATION	1.42876e-09	GO:2000401		GO_POSITIVE_REGULATION_OF_B_CELL_MEDIATED_IMMUNITY	0.000330428	GO:0002714		GO_REGULATION_OF_HEMOPOIESIS	0.00413841	GO:1903706
GO_MYELOID_CELL_ACTIVATION_INVOLVED_IN_IMMUNE_RESPONSE	1.43052e-09	GO:0002275		GO_POSITIVE_REGULATION_OF_MYELOID_CELL_DIFFERENTIATION	0.000330428	GO:0045639		GO_POSITIVE_REGULATION_OF_ACTIVATED_T_CELL_PROLIFERATION	0.00416176	GO:0042104
GO_NEGATIVE_REGULATION_OF_T_CELL_PROLIFERATION	1.53188e-09	GO:0042130		GO_REGULATION_OF_ALPHA_BETA_T_CELL_DIFFERENTIATION	0.000359757	GO:0046637		GO_NEGATIVE_REGULATION_OF_LEUKOCYTE_MEDIATED_IMMUNITY	0.0042083	GO:0002704
GO_REGULATION_OF_ALPHA_BETA_T_CELL_DIFFERENTIATION	1.53188e-09	GO:0046637		GO_CELL_ACTIVATION_INVOLVED_IN_IMMUNE_RESPONSE	0.00037961	GO:0002263		GO_POSITIVE_REGULATION_OF_NEUTROPHIL_MIGRATION	0.00432553	GO:1902624
GO_T_CELL_PROLIFERATION	1.61097e-09	GO:0042098		GO_NEGATIVE_REGULATION_OF_T_CELL_PROLIFERATION	0.000399998	GO:0042130		GO_REGULATION_OF_LEUKOCYTE_CHEMOTAXIS	0.00432553	GO:0002688
GO_TOLERANCE_INDUCTION	1.61097e-09	GO:0002507		GO_B_CELL_PROLIFERATION	0.000432229	GO:0042100		GO_THYMIC_T_CELL_SELECTION	0.00432553	GO:0045061
GO_IMMUNE_RESPONSE	1.62313e-09	GO:0006955		GO_NEGATIVE_REGULATION_OF_LEUKOCYTE_CHEMOTAXIS	0.000432229	GO:0002689		GO_REGULATION_OF_ACUTE_INFLAMMATORY_RESPONSE	0.0044637	GO:0002673
GO_POSITIVE_REGULATION_OF_LEUKOCYTE_CHEMOTAXIS	1.93314e-09	GO:0002690		GO_POSITIVE_REGULATION_OF_MACROPHAGE_CHEMOTAXIS	0.000432229	GO:0010759		GO_NATURAL_KILLER_CELL_ACTIVATION_INVOLVED_IN_IMMUNE_RESPONSE	0.00458124	GO:0002323
GO_TOLL_LIKE_RECEPTOR_4_SIGNALING_PATHWAY	2.52597e-09	GO:0034142		GO_REGULATION_OF_TYPE_2_IMMUNE_RESPONSE	0.000432229	GO:0002828		GO_POSITIVE_REGULATION_OF_B_CELL_ACTIVATION	0.00464348	GO:0050871
GO_CELL_ACTIVATION_INVOLVED_IN_IMMUNE_RESPONSE	2.55762e-09	GO:0002263		GO_REGULATION_OF_LEUKOCYTE_CHEMOTAXIS	0.000462043	GO:0002688		GO_POSITIVE_REGULATION_OF_LEUKOCYTE_MIGRATION	0.00464348	GO:0002687
GO_HUMORAL_IMMUNE_RESPONSE_MEDIATED_BY_CIRCULATING_IMMUNOGLOBULIN	2.70033e-09	GO:0002455		GO_MAST_CELL_MEDIATED_IMMUNITY	0.000465939	GO:0002448		GO_REGULATION_OF_TYPE_2_IMMUNE_RESPONSE	0.00506938	GO:0002828
GO_REGULATION_OF_TYPE_2_IMMUNE_RESPONSE	3.10495e-09	GO:0002828		GO_TOLERANCE_INDUCTION	0.000466684	GO:0002507		GO_REGULATION_OF_ANTIGEN_RECEPTOR_MEDIATED_SIGNALING_PATHWAY	0.00522714	GO:0050854
GO_NEUTROPHIL_ACTIVATION_INVOLVED_IN_IMMUNE_RESPONSE	3.14484e-09	GO:0002283		GO_POSITIVE_REGULATION_OF_ALPHA_BETA_T_CELL_DIFFERENTIATION	0.000530452	GO:0046638		GO_POSITIVE_REGULATION_OF_PRODUCTION_OF_MOLECULAR_MEDIATOR_OF_IMMUNE_RESPONSE	0.00533765	GO:0002702
GO_POSITIVE_REGULATION_OF_PRODUCTION_OF_MOLECULAR_MEDIATOR_OF_IMMUNE_RESPONSE	4.31557e-09	GO:0002702		GO_POSITIVE_REGULATION_OF_ADAPTIVE_IMMUNE_RESPONSE	0.000534719	GO:0002821		GO_IMMUNE_RESPONSE	0.00561105	GO:0006955
GO_REGULATION_OF_T_CELL_MIGRATION	5.34953e-09	GO:2000404		GO_REGULATION_OF_T_CELL_PROLIFERATION	0.000534719	GO:0042129		GO_REGULATION_OF_ALPHA_BETA_T_CELL_ACTIVATION	0.00577852	GO:0046634
GO_POSITIVE_REGULATION_OF_B_CELL_ACTIVATION	5.64648e-09	GO:0050871		GO_LYMPHOCYTE_MEDIATED_IMMUNITY	0.00054888	GO:0002449		GO_NEGATIVE_REGULATION_OF_IMMUNE_RESPONSE	0.00589526	GO:0050777
GO_LYMPHOCYTE_HOMEOSTASIS	6.93084e-09	GO:0002260		GO_REGULATION_OF_ADAPTIVE_IMMUNE_RESPONSE	0.00056265	GO:0002819		GO_NEGATIVE_REGULATION_OF_IMMUNE_SYSTEM_PROCESS	0.00650411	GO:0002683
GO_REGULATION_OF_B_CELL_MEDIATED_IMMUNITY	1.12424e-08	GO:0002712		GO_LEUKOCYTE_HOMEOSTASIS	0.000630617	GO:0001776		GO_POSITIVE_REGULATION_OF_B_CELL_MEDIATED_IMMUNITY	0.00680472	GO:0002714
GO_NEGATIVE_REGULATION_OF_IMMUNE_EFFECTOR_PROCESS	1.1451e-08	GO:0002698		GO_REGULATION_OF_ANTIGEN_RECEPTOR_MEDIATED_SIGNALING_PATHWAY	0.000724218	GO:0050854		GO_REGULATION_OF_INFLAMMATORY_RESPONSE	0.00820316	GO:0050727
GO_POSITIVE_REGULATION_OF_NEUTROPHIL_MIGRATION	1.151e-08	GO:1902624		GO_COMPLEMENT_ACTIVATION	0.000736423	GO:0006956		GO_HEMATOPOIETIC_STEM_CELL_DIFFERENTIATION	0.00871048	GO:0060218
GO_NATURAL_KILLER_CELL_ACTIVATION_INVOLVED_IN_IMMUNE_RESPONSE	1.16617e-08	GO:0002323		GO_REGULATION_OF_HUMORAL_IMMUNE_RESPONSE	0.000736423	GO:0002920		GO_ORGAN_OR_TISSUE_SPECIFIC_IMMUNE_RESPONSE	0.00875003	GO:0002251
GO_ORGAN_OR_TISSUE_SPECIFIC_IMMUNE_RESPONSE	1.4638e-08	GO:0002251		GO_NEGATIVE_REGULATION_OF_B_CELL_ACTIVATION	0.00074108	GO:0050869		GO_POSITIVE_REGULATION_OF_ADAPTIVE_IMMUNE_RESPONSE	0.00875003	GO:0002821
GO_ANTIMICROBIAL_HUMORAL_RESPONSE	1.61646e-08	GO:0019730		GO_REGULATION_OF_DENDRITIC_CELL_DIFFERENTIATION	0.00074108	GO:2001198		GO_REGULATION_OF_T_CELL_RECEPTOR_SIGNALING_PATHWAY	0.00875003	GO:0050856
GO_REGULATION_OF_LYMPHOCYTE_CHEMOTAXIS	1.66581e-08	GO:1901623		GO_REGULATION_OF_CELLULAR_EXTRAVASATION	0.000746089	GO:0002691		GO_REGULATION_OF_MYELOID_CELL_DIFFERENTIATION	0.00886819	GO:0045637
GO_NEGATIVE_REGULATION_OF_B_CELL_ACTIVATION	1.78206e-08	GO:0050869		GO_REGULATION_OF_T_CELL_CHEMOTAXIS	0.000757097	GO:0010819		GO_LYMPHOCYTE_COSTIMULATION	0.00930302	GO:0031294
GO_REGULATION_OF_ACUTE_INFLAMMATORY_RESPONSE	2.07109e-08	GO:0002673		GO_NEGATIVE_REGULATION_OF_OSTEOCLAST_DIFFERENTIATION	0.000817217	GO:0045671		GO_T_CELL_PROLIFERATION	0.00939	GO:0042098
GO_POSITIVE_REGULATION_OF_ALPHA_BETA_T_CELL_ACTIVATION	2.61319e-08	GO:0046635		GO_LEUKOCYTE_MEDIATED_IMMUNITY	0.000889662	GO:0002443		GO_LEUKOCYTE_HOMEOSTASIS	0.00949893	GO:0001776
GO_POSITIVE_REGULATION_OF_OSTEOCLAST_DIFFERENTIATION	3.44583e-08	GO:0045672		GO_POSITIVE_REGULATION_OF_LEUKOCYTE_CHEMOTAXIS	0.00111042	GO:0002690		GO_MYELOID_LEUKOCYTE_ACTIVATION	0.00977977	GO:0002274
GO_REGULATION_OF_ANTIGEN_RECEPTOR_MEDIATED_SIGNALING_PATHWAY	3.54127e-08	GO:0050854		GO_THYMIC_T_CELL_SELECTION	0.00112152	GO:0045061		GO_T_CELL_SELECTION	0.0102548	GO:0045058
GO_REGULATION_OF_ADAPTIVE_IMMUNE_RESPONSE	4.20432e-08	GO:0002819		GO_LYMPHOCYTE_HOMEOSTASIS	0.00112957	GO:0002260		GO_POSITIVE_REGULATION_OF_LYMPHOCYTE_MIGRATION	0.0104511	GO:2000403
GO_POSITIVE_REGULATION_OF_ALPHA_BETA_T_CELL_DIFFERENTIATION	4.56159e-08	GO:0046638		GO_NEGATIVE_REGULATION_OF_IMMUNE_EFFECTOR_PROCESS	0.00113963	GO:0002698		GO_POSITIVE_REGULATION_OF_LEUKOCYTE_CHEMOTAXIS	0.0111837	GO:0002690
GO_REGULATION_OF_T_CELL_CHEMOTAXIS	4.76393e-08	GO:0010819		GO_REGULATION_OF_TOLERANCE_INDUCTION	0.00117041	GO:0002643		GO_MYELOID_LEUKOCYTE_MEDIATED_IMMUNITY	0.0111902	GO:0002444
GO_LYMPHOCYTE_ACTIVATION_INVOLVED_IN_IMMUNE_RESPONSE	7.6127e-08	GO:0002285		GO_REGULATION_OF_T_CELL_MEDIATED_CYTOTOXICITY	0.00123581	GO:0001914		GO_TOLERANCE_INDUCTION	0.0115506	GO:0002507
GO_T_CELL_DIFFERENTIATION_INVOLVED_IN_IMMUNE_RESPONSE	8.65723e-08	GO:0002292		GO_REGULATION_OF_ACUTE_INFLAMMATORY_RESPONSE	0.00131645	GO:0002673		GO_REGULATION_OF_T_CELL_CHEMOTAXIS	0.0124146	GO:0010819
GO_REGULATION_OF_HEMATOPOIETIC_PROGENITOR_CELL_DIFFERENTIATION	9.18353e-08	GO:1901532		GO_T_CELL_ACTIVATION_INVOLVED_IN_IMMUNE_RESPONSE	0.00136402	GO:0002286		GO_MYELOID_DENDRITIC_CELL_DIFFERENTIATION	0.012596	GO:0043011
GO_THYMIC_T_CELL_SELECTION	9.63259e-08	GO:0045061		GO_B_CELL_MEDIATED_IMMUNITY	0.00151016	GO:0019724		GO_REGULATION_OF_HEMATOPOIETIC_PROGENITOR_CELL_DIFFERENTIATION	0.0134538	GO:1901532
GO_NEGATIVE_T_CELL_SELECTION	1.02056e-07	GO:0043383		GO_T_CELL_SELECTION	0.00157476	GO:0045058		GO_IMMUNE_EFFECTOR_PROCESS	0.0152388	GO:0002252
GO_POSITIVE_REGULATION_OF_MACROPHAGE_CHEMOTAXIS	1.82244e-07	GO:0010759		GO_LYMPHOCYTE_ACTIVATION_INVOLVED_IN_IMMUNE_RESPONSE	0.00169741	GO:0002285		GO_POSITIVE_REGULATION_OF_TYPE_2_IMMUNE_RESPONSE	0.0153689	GO:0002830
GO_REGULATION_OF_ISOTYPE_SWITCHING	2.19685e-07	GO:0045191		GO_B_CELL_DIFFERENTIATION	0.00182965	GO:0030183		GO_REGULATION_OF_IMMUNE_EFFECTOR_PROCESS	0.0155522	GO:0002697
GO_MACROPHAGE_ACTIVATION_INVOLVED_IN_IMMUNE_RESPONSE	2.24189e-07	GO:0002281		GO_REGULATION_OF_CD4_POSITIVE_ALPHA_BETA_T_CELL_ACTIVATION	0.00187395	GO:2000514		GO_REGULATION_OF_ALPHA_BETA_T_CELL_DIFFERENTIATION	0.0157271	GO:0046637
GO_MAST_CELL_MEDIATED_IMMUNITY	2.41437e-07	GO:0002448		GO_HUMORAL_IMMUNE_RESPONSE_MEDIATED_BY_CIRCULATING_IMMUNOGLOBULIN	0.00187984	GO:0002455		GO_ANTIGEN_PROCESSING_AND_PRESENTATION_OF_PEPTIDE_ANTIGEN	0.0157577	GO:0048002
GO_POSITIVE_REGULATION_OF_MYELOID_LEUKOCYTE_CYTOKINE_PRODUCTION_INVOLVED_IN_IMMUNE_RESPONSE	3.17603e-07	GO:0061081		GO_REGULATION_OF_LYMPHOCYTE_MIGRATION	0.00187984	GO:2000401		GO_REGULATION_OF_LYMPHOCYTE_MIGRATION	0.0163298	GO:2000401
GO_REGULATION_OF_TOLERANCE_INDUCTION	3.32595e-07	GO:0002643		GO_REGULATION_OF_ALPHA_BETA_T_CELL_PROLIFERATION	0.00205255	GO:0046640		GO_POSITIVE_REGULATION_OF_ALPHA_BETA_T_CELL_ACTIVATION	0.0165418	GO:0046635
GO_NEGATIVE_REGULATION_OF_T_CELL_MEDIATED_IMMUNITY	3.63137e-07	GO:0002710		GO_NEGATIVE_REGULATION_OF_CD4_POSITIVE_ALPHA_BETA_T_CELL_DIFFERENTIATION	0.00253061	GO:0043371		GO_ANTIGEN_PROCESSING_AND_PRESENTATION	0.0166562	GO:0019882
GO_T_CELL_ACTIVATION_INVOLVED_IN_IMMUNE_RESPONSE	4.29594e-07	GO:0002286		GO_T_CELL_DIFFERENTIATION_INVOLVED_IN_IMMUNE_RESPONSE	0.00253061	GO:0002292		GO_POSITIVE_REGULATION_OF_MACROPHAGE_CHEMOTAXIS	0.0166562	GO:0010759
GO_REGULATION_OF_MAST_CELL_ACTIVATION_INVOLVED_IN_IMMUNE_RESPONSE	4.49087e-07	GO:0033006		GO_NEGATIVE_REGULATION_OF_LEUKOCYTE_DEGRANULATION	0.00272984	GO:0043301		GO_REGULATION_OF_ADAPTIVE_IMMUNE_RESPONSE	0.0166562	GO:0002819
GO_NEGATIVE_REGULATION_OF_HUMORAL_IMMUNE_RESPONSE	4.6105e-07	GO:0002921		GO_REGULATION_OF_T_CELL_MIGRATION	0.00281865	GO:2000404		GO_LYMPHOCYTE_ACTIVATION_INVOLVED_IN_IMMUNE_RESPONSE	0.0167784	GO:0002285
GO_NEGATIVE_REGULATION_OF_CD4_POSITIVE_ALPHA_BETA_T_CELL_DIFFERENTIATION	6.44303e-07	GO:0043371		GO_NEUTROPHIL_ACTIVATION_INVOLVED_IN_IMMUNE_RESPONSE	0.00339362	GO:0002283		GO_NEGATIVE_REGULATION_OF_IMMUNE_EFFECTOR_PROCESS	0.0167784	GO:0002698
GO_NEGATIVE_REGULATION_OF_OSTEOCLAST_DIFFERENTIATION	9.45111e-07	GO:0045671		GO_POSITIVE_REGULATION_OF_ALPHA_BETA_T_CELL_PROLIFERATION	0.00339362	GO:0046641		GO_T_CELL_DIFFERENTIATION	0.018202	GO:0030217
GO_CYTOKINE_PRODUCTION_INVOLVED_IN_IMMUNE_RESPONSE	1.04552e-06	GO:0002367		GO_DEFINITIVE_HEMOPOIESIS	0.003411	GO:0060216		GO_CELL_ACTIVATION_INVOLVED_IN_IMMUNE_RESPONSE	0.0183941	GO:0002263
GO_POSITIVE_T_CELL_SELECTION	1.04552e-06	GO:0043368		GO_T_CELL_LINEAGE_COMMITMENT	0.003411	GO:0002360		GO_LYMPHOCYTE_HOMEOSTASIS	0.0184193	GO:0002260
GO_HEMATOPOIETIC_STEM_CELL_DIFFERENTIATION	1.38323e-06	GO:0060218		GO_POSITIVE_REGULATION_OF_ANTIGEN_PROCESSING_AND_PRESENTATION	0.00377293	GO:0002579		GO_POSITIVE_REGULATION_OF_ALPHA_BETA_T_CELL_DIFFERENTIATION	0.0184471	GO:0046638
GO_POSITIVE_REGULATION_OF_B_CELL_MEDIATED_IMMUNITY	1.5169e-06	GO:0002714		GO_REGULATION_OF_LYMPHOCYTE_CHEMOTAXIS	0.00390244	GO:1901623		GO_MAST_CELL_MEDIATED_IMMUNITY	0.0188366	GO:0002448
GO_NEGATIVE_REGULATION_OF_TYPE_2_IMMUNE_RESPONSE	1.65495e-06	GO:0002829		GO_REGULATION_OF_T_CELL_TOLERANCE_INDUCTION	0.00394993	GO:0002664		GO_NEGATIVE_REGULATION_OF_LEUKOCYTE_DEGRANULATION	0.0190734	GO:0043301
GO_NEGATIVE_REGULATION_OF_MAST_CELL_ACTIVATION	1.83888e-06	GO:0033004		GO_NEGATIVE_REGULATION_OF_TYPE_2_IMMUNE_RESPONSE	0.00421984	GO:0002829		GO_NEUTROPHIL_MEDIATED_IMMUNITY	0.022206	GO:0002446
GO_REGULATION_OF_LEUKOCYTE_DEGRANULATION	1.96401e-06	GO:0043300		GO_CYTOKINE_PRODUCTION_INVOLVED_IN_IMMUNE_RESPONSE	0.00473402	GO:0002367		GO_CYTOPLASMIC_PATTERN_RECOGNITION_RECEPTOR_SIGNALING_PATHWAY	0.022709	GO:0002753
GO_IMMUNOGLOBULIN_PRODUCTION_INVOLVED_IN_IMMUNOGLOBULIN_MEDIATED_IMMUNE_RESPONSE	3.35515e-06	GO:0002381		GO_GRANULOCYTE_DIFFERENTIATION	0.00509797	GO:0030851		GO_REGULATION_OF_LYMPHOCYTE_CHEMOTAXIS	0.0231767	GO:1901623
GO_REGULATION_OF_TOLL_LIKE_RECEPTOR_4_SIGNALING_PATHWAY	4.08028e-06	GO:0034143		GO_B_CELL_ACTIVATION	0.00514098	GO:0042113		GO_REGULATION_OF_T_CELL_MIGRATION	0.0242623	GO:2000404
GO_DEFINITIVE_HEMOPOIESIS	5.70171e-06	GO:0060216		GO_POSITIVE_REGULATION_OF_MACROPHAGE_DIFFERENTIATION	0.00520081	GO:0045651		GO_POSITIVE_REGULATION_OF_T_CELL_PROLIFERATION	0.0247586	GO:0042102
GO_T_CELL_SELECTION	9.20741e-06	GO:0045058		GO_POSITIVE_REGULATION_OF_TYPE_2_IMMUNE_RESPONSE	0.00659307	GO:0002830		GO_NEGATIVE_REGULATION_OF_T_CELL_MEDIATED_IMMUNITY	0.0268246	GO:0002710
GO_POSITIVE_REGULATION_OF_TOLL_LIKE_RECEPTOR_SIGNALING_PATHWAY	1.014e-05	GO:0034123		GO_REGULATION_OF_ANTIGEN_PROCESSING_AND_PRESENTATION_OF_PEPTIDE_ANTIGEN	0.00789532	GO:0002583		GO_MATURE_B_CELL_DIFFERENTIATION	0.0285814	GO:0002335
GO_REGULATION_OF_REGULATORY_T_CELL_DIFFERENTIATION	1.27692e-05	GO:0045589		GO_REGULATION_OF_CHRONIC_INFLAMMATORY_RESPONSE	0.00861599	GO:0002676		GO_B_CELL_DIFFERENTIATION	0.0296944	GO:0030183
GO_POSITIVE_REGULATION_OF_TYPE_2_IMMUNE_RESPONSE	1.53561e-05	GO:0002830		GO_REGULATION_OF_TOLL_LIKE_RECEPTOR_4_SIGNALING_PATHWAY	0.00946589	GO:0034143		GO_REGULATION_OF_T_CELL_MEDIATED_CYTOTOXICITY	0.0345849	GO:0001914
GO_INFLAMMATORY_RESPONSE_TO_ANTIGENIC_STIMULUS	1.64678e-05	GO:0002437		GO_NEGATIVE_REGULATION_OF_T_CELL_RECEPTOR_SIGNALING_PATHWAY	0.0117663	GO:0050860		GO_IMMUNOGLOBULIN_PRODUCTION_INVOLVED_IN_IMMUNOGLOBULIN_MEDIATED_IMMUNE_RESPONSE	0.0357758	GO:0002381
GO_B_CELL_PROLIFERATION	1.88813e-05	GO:0042100		GO_NEGATIVE_REGULATION_OF_MAST_CELL_ACTIVATION	0.0117752	GO:0033004		GO_LYMPHOCYTE_DIFFERENTIATION	0.0366331	GO:0030098
GO_NEGATIVE_REGULATION_OF_CYTOKINE_PRODUCTION_INVOLVED_IN_IMMUNE_RESPONSE	1.9999e-05	GO:0002719		GO_NEGATIVE_REGULATION_OF_T_CELL_MEDIATED_IMMUNITY	0.0120571	GO:0002710		GO_NEGATIVE_REGULATION_OF_T_CELL_RECEPTOR_SIGNALING_PATHWAY	0.0394126	GO:0050860
GO_SOMATIC_RECOMBINATION_OF_IMMUNOGLOBULIN_GENE_SEGMENTS	2.14035e-05	GO:0016447		GO_POSITIVE_REGULATION_OF_TOLL_LIKE_RECEPTOR_SIGNALING_PATHWAY	0.0124442	GO:0034123		GO_MACROPHAGE_ACTIVATION	0.0410586	GO:0042116
GO_POSITIVE_REGULATION_OF_ANTIGEN_PROCESSING_AND_PRESENTATION	2.59289e-05	GO:0002579		GO_CD4_POSITIVE_OR_CD8_POSITIVE_ALPHA_BETA_T_CELL_LINEAGE_COMMITMENT	0.0137952	GO:0043369		GO_REGULATION_OF_ALPHA_BETA_T_CELL_PROLIFERATION	0.0432551	GO:0046640
GO_NEGATIVE_REGULATION_OF_B_CELL_PROLIFERATION	2.75998e-05	GO:0030889		GO_T_HELPER_1_TYPE_IMMUNE_RESPONSE	0.0174229	GO:0042088		GO_ALPHA_BETA_T_CELL_DIFFERENTIATION	0.0433217	GO:0046632
GO_POSITIVE_REGULATION_OF_ALPHA_BETA_T_CELL_PROLIFERATION	3.5019e-05	GO:0046641		GO_REGULATION_OF_ANTIGEN_PROCESSING_AND_PRESENTATION	0.0268521	GO:0002577		GO_IMMUNOGLOBULIN_PRODUCTION	0.0433217	GO:0002377
GO_POSITIVE_REGULATION_OF_MACROPHAGE_DIFFERENTIATION	3.7452e-05	GO:0045651		GO_NEGATIVE_REGULATION_OF_B_CELL_PROLIFERATION	0.0410198	GO:0030889		GO_REGULATION_OF_B_CELL_DIFFERENTIATION	0.0462121	GO:0045577
GO_GRANULOCYTE_DIFFERENTIATION	4.90541e-05	GO:0030851		GO_MACROPHAGE_ACTIVATION_INVOLVED_IN_IMMUNE_RESPONSE	0.0545585	GO:0002281		GO_REGULATION_OF_TOLL_LIKE_RECEPTOR_4_SIGNALING_PATHWAY	0.0470124	GO:0034143
GO_MATURE_B_CELL_DIFFERENTIATION	7.35657e-05	GO:0002335		GO_MATURE_B_CELL_DIFFERENTIATION	0.0610872	GO:0002335		GO_POSITIVE_REGULATION_OF_T_CELL_MEDIATED_CYTOTOXICITY	0.0470509	GO:0001916
GO_MYELOID_DENDRITIC_CELL_ACTIVATION	8.98613e-05	GO:0001773		GO_B_CELL_HOMEOSTASIS	0.13428	GO:0001782		GO_ANTIGEN_PROCESSING_AND_PRESENTATION_OF_PEPTIDE_OR_POLYSACCHARIDE_ANTIGEN_VIA_MHC_CLASS_II	0.0489402	GO:0002504
GO_B_CELL_HOMEOSTASIS	0.000150424	GO:0001782		GO_HEMATOPOIETIC_STEM_CELL_PROLIFERATION	0.185608	GO:0071425		GO_GRANULOCYTE_DIFFERENTIATION	0.0489402	GO:0030851
GO_REGULATION_OF_MONOCYTE_CHEMOTAXIS	0.000189005	GO:0090025						GO_NEGATIVE_REGULATION_OF_TYPE_2_IMMUNE_RESPONSE	0.0489402	GO:0002829
GO_REGULATION_OF_ANTIGEN_PROCESSING_AND_PRESENTATION_OF_PEPTIDE_ANTIGEN	0.000226298	GO:0002583						GO_NEGATIVE_REGULATION_OF_B_CELL_PROLIFERATION	0.04931	GO:0030889
GO_CD4_POSITIVE_ALPHA_BETA_T_CELL_ACTIVATION	0.000405011	GO:0035710						GO_POSITIVE_REGULATION_OF_ALPHA_BETA_T_CELL_PROLIFERATION	0.050068	GO:0046641
GO_REGULATION_OF_CHRONIC_INFLAMMATORY_RESPONSE	0.000545298	GO:0002676						GO_REGULATION_OF_TOLERANCE_INDUCTION	0.0542198	GO:0002643
GO_CD4_POSITIVE_OR_CD8_POSITIVE_ALPHA_BETA_T_CELL_LINEAGE_COMMITMENT	0.00102551	GO:0043369						GO_POSITIVE_REGULATION_OF_ANTIGEN_PROCESSING_AND_PRESENTATION	0.0545186	GO:0002579
GO_MACROPHAGE_CHEMOTAXIS	0.00409832	GO:0048246						GO_REGULATION_OF_CHRONIC_INFLAMMATORY_RESPONSE	0.0592498	GO:0002676
GO_POSITIVE_REGULATION_OF_MONOCYTE_CHEMOTAXIS	0.0056238	GO:0090026						GO_SOMATIC_DIVERSIFICATION_OF_IMMUNOGLOBULINS	0.0612099	GO:0016445
GO_LEUKOCYTE_MIGRATION_INVOLVED_IN_INFLAMMATORY_RESPONSE	0.00850712	GO:0002523						GO_PRODUCTION_OF_MOLECULAR_MEDIATOR_OF_IMMUNE_RESPONSE	0.0655905	GO:0002440
								GO_REGULATION_OF_ANTIGEN_PROCESSING_AND_PRESENTATION_OF_PEPTIDE_ANTIGEN	0.0830456	GO:0002583
								GO_HEMATOPOIETIC_PROGENITOR_CELL_DIFFERENTIATION	0.0867055	GO:0002244
								GO_ISOTYPE_SWITCHING	0.0914244	GO:0045190
								GO_REGULATION_OF_DENDRITIC_CELL_DIFFERENTIATION	0.0947409	GO:2001198
								GO_B_CELL_ACTIVATION_INVOLVED_IN_IMMUNE_RESPONSE	0.14112	GO:0002312
								GO_REGULATION_OF_T_CELL_TOLERANCE_INDUCTION	0.148041	GO:0002664
								GO_POSITIVE_REGULATION_OF_MACROPHAGE_DIFFERENTIATION	0.156812	GO:0045651
								GO_EMBRYONIC_HEMOPOIESIS	0.241945	GO:0035162
								GO_ERYTHROCYTE_MATURATION	0.281552	GO:0043249
								GO_POSITIVE_REGULATION_OF_HUMORAL_IMMUNE_RESPONSE	0.286416	GO:0002922
								GO_REGULATION_OF_INFLAMMATORY_RESPONSE_TO_ANTIGENIC_STIMULUS	0.309171	GO:0002861
								GO_T_CELL_HOMEOSTASIS	0.311214	GO:0043029
								GO_MACROPHAGE_ACTIVATION_INVOLVED_IN_IMMUNE_RESPONSE	0.332941	GO:0002281
								GO_TOLL_LIKE_RECEPTOR_4_SIGNALING_PATHWAY	0.353152	GO:0034142
								GO_B_CELL_HOMEOSTASIS	0.581817	GO:0001782
