# Supplementary material for: The Potential Role of Complement System in the Progression of Ovarian Clear Cell Carcinoma Inferred from the Gene Ontology-Based Immunofunctionome Analysis
Source: Int J Mol Sci. 2020 Apr 17;21(8):2824. doi: 10.3390/ijms21082824 (PMC7216156; doi:10.3390/ijms21082824)
Supplement: Supplementary file 1 [file ijms-21-02824-s001.zip › ijms-730600-Supplementary Files-to conversion/Table S4 DEGs of activation of alternative pathway of complement system for OCCC.xlsx]

## Sheet: Sheet1
Total stages(I~IV)					Early stages(I & II)					Advanced stages(III & IV)
Genesymbol	P value	Regulation			Genesymbol	P value	Regulation			Genesymbol	P value	Regulation
C8G	3.0585e-10	up-regulation			C8A	1.29719e-06	up-regulation			C8A	9.49583e-07	up-regulation
C8A	2.09036e-05	up-regulation			VSIG4	4.30652e-05	up-regulation			CFH	4.39869e-05	down-regulation
CFH	0.000141383	down-regulation			CFH	0.000321465	down-regulation			VSIG4	0.0013892	up-regulation
VSIG4	0.000863028	up-regulation			C9	0.00115137	up-regulation			C9	0.0022765	up-regulation
C9	0.00884156	up-regulation			C8B	0.00156635	up-regulation			C8G	0.00664272	up-regulation
CFP	0.110365	down-regulation			C7	0.00855491	up-regulation			CFP	0.0115839	down-regulation
C8B	0.13353	up-regulation			CFP	0.0164681	down-regulation			C8B	0.0469982	up-regulation
C7	0.211381	up-regulation			C3	0.0254934	up-regulation			C3	0.0596469	up-regulation
C3	0.235228	up-regulation			CFHR5	0.0418081	up-regulation			CFHR5	0.177825	up-regulation
CFHR5	0.411409	up-regulation			C5	0.361602	up-regulation			C5	0.648986	up-regulation
C5	0.568398	down-regulation			C8G	0.555868	up-regulation			C7	0.762937	up-regulation
